# Supplementary material for: Synthesis and resolution of a 1,1′-biazulene analogue of BINOL
Source: RSC Adv. 2025 May 16;15(19):14881–92. doi: 10.1039/d5ra02520f (PMC12082637; doi:10.1039/d5ra02520f)
Supplement: RA-015-D5RA02520F-s002 [file RA-015-D5RA02520F-s002.cif]

# Supplementary Information (SI) for RSC Advances.
# This journal is © The Royal Society of Chemistry 2025

####################################################################### 
# 
# This file contains crystal structure data downloaded from the 
# Cambridge Structural Database (CSD) hosted by the Cambridge 
# Crystallographic Data Centre (CCDC).
# 
# Full information about CCDC data access policies and citation 
# guidelines are available at http://www.ccdc.cam.ac.uk/access/V1 
# 
# Audit and citation data items may have been added by the CCDC. 
# Please retain this information to preserve the provenance of 
# this file and to allow appropriate attribution of the data. 
# 
#######################################################################

data_s16sel1
_database_code_depnum_ccdc_archive 'CCDC 2421193'
loop_
_audit_author_name
_audit_author_address
'Gabriele Kociok-Kohn'
;University of Bath
United Kingdom
;
_audit_update_record             
;
2025-02-03 deposited with the CCDC.	2025-04-25 downloaded from the CCDC.
;

_audit_creation_method           SHELXL-2019/3
_shelx_SHELXL_version_number     2019/3
_chemical_name_systematic        ?
_chemical_name_common            ?
_chemical_melting_point          ?
_chemical_formula_moiety         'C52 H66 O12, 0.15(C2 H6 O)'
_chemical_formula_sum            'C52.30 H66.90 O12.15'
_chemical_formula_weight         889.95

loop_
_atom_type_symbol
_atom_type_description
_atom_type_scat_dispersion_real
_atom_type_scat_dispersion_imag
_atom_type_scat_source
C C 0.0181 0.0091 'International Tables Vol C Tables 4.2.6.8 and 6.1.1.4'
H H 0.0000 0.0000 'International Tables Vol C Tables 4.2.6.8 and 6.1.1.4'
O O 0.0492 0.0322 'International Tables Vol C Tables 4.2.6.8 and 6.1.1.4'

_space_group_crystal_system      orthorhombic
_space_group_IT_number           19
_space_group_name_H-M_alt        'P 21 21 21'
_space_group_name_Hall           'P 2ac 2ab'

_shelx_space_group_comment       
;
The symmetry employed for this shelxl refinement is uniquely defined
by the following loop, which should always be used as a source of
symmetry information in preference to the above space-group names.
They are only intended as comments.
;

loop_
_space_group_symop_operation_xyz
'x, y, z'
'-x+1/2, -y, z+1/2'
'-x, y+1/2, -z+1/2'
'x+1/2, -y+1/2, -z'

_cell_length_a                   12.61370(10)
_cell_length_b                   16.68850(10)
_cell_length_c                   23.7719(2)
_cell_angle_alpha                90
_cell_angle_beta                 90
_cell_angle_gamma                90
_cell_volume                     5004.07(7)
_cell_formula_units_Z            4
_cell_measurement_temperature    150(2)
_cell_measurement_reflns_used    28458
_cell_measurement_theta_min      3.2200
_cell_measurement_theta_max      73.0070

_exptl_crystal_description       prism
_exptl_crystal_colour            'dark red'
_exptl_crystal_density_meas      ?
_exptl_crystal_density_method    ?
_exptl_crystal_density_diffrn    1.181
_exptl_crystal_F_000             1912
_exptl_transmission_factor_min   ?
_exptl_transmission_factor_max   ?
_exptl_crystal_size_max          0.300
_exptl_crystal_size_mid          0.250
_exptl_crystal_size_min          0.080
_exptl_absorpt_coefficient_mu    0.675
_shelx_estimated_absorpt_T_min   0.823
_shelx_estimated_absorpt_T_max   0.948
_exptl_absorpt_correction_T_min  0.71916
_exptl_absorpt_correction_T_max  1.00000
_exptl_absorpt_correction_type   multi-scan
_exptl_absorpt_process_details   
;
CrysAlisPro 1.171.38.41 (Rigaku Oxford Diffraction, 2015)
Empirical absorption correction using spherical harmonics,
 implemented in SCALE3 ABSPACK scaling algorithm.
;
_oxdiff_exptl_absorpt_empirical_full_min 0.741
_oxdiff_exptl_absorpt_empirical_full_max 1.301
_oxdiff_exptl_absorpt_empirical_details 
;
Empirical correction (ABSPACK) includes:
- Absorption correction using spherical harmonics
- Frame scaling
;
_diffrn_ambient_temperature      150.01(10)
_diffrn_ambient_environment      N~2~
_diffrn_source                   'micro-focus sealed X-ray tube'
_diffrn_source_type              'SuperNova (Cu) X-ray Source'
_diffrn_radiation_probe          x-ray
_diffrn_radiation_type           'Cu K\a'
_diffrn_radiation_wavelength     1.54184
_diffrn_radiation_monochromator  mirror
_diffrn_measurement_device       'four-circle diffractometer'
_diffrn_measurement_device_type  'SuperNova, Dual, Cu at zero, EosS2'
_diffrn_detector                 'CCD plate'
_diffrn_detector_type            EosS2
_diffrn_detector_area_resol_mean 8.1150
_diffrn_reflns_number            57209
_diffrn_reflns_av_unetI/netI     0.0197
_diffrn_reflns_av_R_equivalents  0.0304
_diffrn_reflns_limit_h_min       -15
_diffrn_reflns_limit_h_max       15
_diffrn_reflns_limit_k_min       -19
_diffrn_reflns_limit_k_max       20
_diffrn_reflns_limit_l_min       -22
_diffrn_reflns_limit_l_max       29
_diffrn_reflns_theta_min         3.236
_diffrn_reflns_theta_max         73.128
_diffrn_reflns_theta_full        67.684
_diffrn_measured_fraction_theta_max 0.997
_diffrn_measured_fraction_theta_full 1.000
_diffrn_reflns_Laue_measured_fraction_max 0.997
_diffrn_reflns_Laue_measured_fraction_full 1.000
_diffrn_reflns_point_group_measured_fraction_max 0.994
_diffrn_reflns_point_group_measured_fraction_full 1.000
_reflns_number_total             9957
_reflns_number_gt                9387
_reflns_threshold_expression     'I > 2\s(I)'
_reflns_Friedel_coverage         0.802
_reflns_Friedel_fraction_max     0.990
_reflns_Friedel_fraction_full    1.000

_reflns_special_details          
;
 Reflections were merged by SHELXL according to the crystal
 class for the calculation of statistics and refinement.
 
 _reflns_Friedel_fraction is defined as the number of unique
 Friedel pairs measured divided by the number that would be
 possible theoretically, ignoring centric projections and
 systematic absences.
;

_computing_data_collection       'CrysAlisPro 1.171.38.41 (Rigaku OD, 2015)'
_computing_cell_refinement       'CrysAlisPro 1.171.38.41 (Rigaku OD, 2015)'
_computing_data_reduction        'CrysAlisPro 1.171.38.41 (Rigaku OD, 2015)'
_computing_structure_solution    
; 
 SHELXT
 Sheldrick, G. M. (2008). Acta Cryst. A64, 112-122.
;
_computing_structure_refinement  
;
 SHELXL-2019/3 (Sheldrick, 2019)
 Sheldrick GM (2008) Acta Crystallogr A64:112--122 and 
 C. B. H\"ubschle, G. M. Sheldrick and B. Dittrich
 ShelXle: a Qt graphical user interface for SHELXL
 J. Appl. Cryst., 44, (2011) 1281-1284.
;
_computing_molecular_graphics    
'ORTEP3 for Windows - Farrugia, L. J. J. Appl. Crystallogr. 1997, 30, 565'

_computing_publication_material  
;
 'WinGX publication routines, Farrugia, 
 L. J., J. Appl. Crystallogr., 1999, 32, 837-838
;
_refine_special_details          
;
The EtOH solvent molecule was refined with an occupation factor of only 15%
which meant that the OH hydrogen atom could not be located in the difference Forier map
and the OH H-atom had to be placed onto a calculated position.
One i-pr group is disordered over two sites in the ratio 82:18. 
The disordered atoms have been refined with ADP restraints.
;

_refine_ls_structure_factor_coef Fsqd
_refine_ls_matrix_type           full
_refine_ls_weighting_scheme      calc
_refine_ls_weighting_details     
'w=1/[\s^2^(Fo^2^)+(0.0456P)^2^+0.5877P] where P=(Fo^2^+2Fc^2^)/3'
_atom_sites_solution_primary     dual
_atom_sites_solution_secondary   ?
_atom_sites_solution_hydrogens   geom
_refine_ls_hydrogen_treatment    constr
_refine_ls_extinction_method     none
_refine_ls_extinction_coef       .
_refine_ls_abs_structure_details 
;
 Flack x determined using 3977 quotients [(I+)-(I-)]/[(I+)+(I-)]
 (Parsons, Flack and Wagner, Acta Cryst. B69 (2013) 249-259).
;
_refine_ls_abs_structure_Flack   0.06(4)
_chemical_absolute_configuration ad
_refine_ls_number_reflns         9957
_refine_ls_number_parameters     634
_refine_ls_number_restraints     24
_refine_ls_R_factor_all          0.0351
_refine_ls_R_factor_gt           0.0326
_refine_ls_wR_factor_ref         0.0846
_refine_ls_wR_factor_gt          0.0829
_refine_ls_goodness_of_fit_ref   1.027
_refine_ls_restrained_S_all      1.028
_refine_ls_shift/su_max          0.000
_refine_ls_shift/su_mean         0.000

loop_
_atom_site_label
_atom_site_type_symbol
_atom_site_fract_x
_atom_site_fract_y
_atom_site_fract_z
_atom_site_U_iso_or_equiv
_atom_site_adp_type
_atom_site_occupancy
_atom_site_site_symmetry_order
_atom_site_calc_flag
_atom_site_refinement_flags_posn
_atom_site_refinement_flags_adp
_atom_site_refinement_flags_occupancy
_atom_site_disorder_assembly
_atom_site_disorder_group
O1 O 0.24904(12) 0.56543(10) 0.32085(6) 0.0421(3) Uani 1 1 d . . . . .
O2 O -0.22873(17) 0.43443(17) 0.40356(9) 0.0832(7) Uani 1 1 d . . . . .
O3 O -0.24050(13) 0.40149(11) 0.31312(8) 0.0542(4) Uani 1 1 d . . . . .
O4 O -0.06390(11) 0.40119(7) 0.24723(5) 0.0335(3) Uani 1 1 d . . . . .
O5 O -0.13322(15) 0.50428(9) 0.19762(7) 0.0492(4) Uani 1 1 d . . . . .
O6 O -0.11836(13) 0.37762(8) 0.16422(6) 0.0445(4) Uani 1 1 d . . . . .
O7 O 0.06520(12) 0.63820(8) 0.24903(6) 0.0415(3) Uani 1 1 d . . . . .
O8 O 0.37087(14) 0.38379(11) 0.10314(7) 0.0516(4) Uani 1 1 d . . . . .
O9 O 0.30643(14) 0.29700(10) 0.16643(6) 0.0493(4) Uani 1 1 d . . . . .
O10 O 0.17678(10) 0.34538(7) 0.25031(5) 0.0293(2) Uani 1 1 d . . . . .
O11 O 0.33282(13) 0.36456(10) 0.29511(7) 0.0504(4) Uani 1 1 d . . . . .
O12 O 0.22774(12) 0.25729(8) 0.30912(6) 0.0419(3) Uani 1 1 d . . . . .
C1 C 0.4138(2) 0.5759(3) 0.27650(12) 0.0774(10) Uani 1 1 d . . . . .
H1A H 0.489384 0.587381 0.281758 0.116 Uiso 1 1 calc R U . . .
H1B H 0.384797 0.611695 0.247685 0.116 Uiso 1 1 calc R U . . .
H1C H 0.405017 0.520109 0.264505 0.116 Uiso 1 1 calc R U . . .
C2 C 0.35572(19) 0.5890(2) 0.33134(10) 0.0599(7) Uani 1 1 d . . . . .
H2A H 0.387186 0.555972 0.361635 0.072 Uiso 1 1 calc R U . . .
H2B H 0.358997 0.646050 0.342614 0.072 Uiso 1 1 calc R U . . .
C3 C 0.17725(16) 0.55852(11) 0.36234(7) 0.0327(4) Uani 1 1 d . . . . .
C4 C 0.19859(18) 0.58970(12) 0.41572(8) 0.0382(4) Uani 1 1 d . . . . .
H4 H 0.265514 0.615221 0.419583 0.046 Uiso 1 1 calc R U . . .
C5 C 0.13661(18) 0.58891(12) 0.46382(8) 0.0400(4) Uani 1 1 d . . . . .
H5 H 0.167763 0.613566 0.495821 0.048 Uiso 1 1 calc R U . . .
C6 C 0.03662(19) 0.55781(13) 0.47235(8) 0.0421(5) Uani 1 1 d . . . . .
H6 H 0.009281 0.563430 0.509377 0.051 Uiso 1 1 calc R U . . .
C7 C -0.02931(18) 0.51958(13) 0.43446(8) 0.0395(4) Uani 1 1 d . . . . .
H7 H -0.096788 0.504226 0.448564 0.047 Uiso 1 1 calc R U . . .
C8 C -0.00995(15) 0.50054(11) 0.37827(8) 0.0323(4) Uani 1 1 d . . . . .
C9 C -0.08134(16) 0.45754(11) 0.34284(8) 0.0349(4) Uani 1 1 d . . . . .
C10 C -0.18873(18) 0.43086(14) 0.35764(10) 0.0469(5) Uani 1 1 d . . . . .
C11 C -0.3506(2) 0.3784(2) 0.32174(14) 0.0679(8) Uani 1 1 d . . . . .
H11A H -0.393628 0.425629 0.332394 0.082 Uiso 1 1 calc R U . . .
H11B H -0.355976 0.337922 0.352039 0.082 Uiso 1 1 calc R U . . .
C12 C -0.3886(3) 0.3444(3) 0.26736(18) 0.1045(14) Uani 1 1 d . . . . .
H12A H -0.462874 0.328095 0.271148 0.157 Uiso 1 1 calc R U . . .
H12B H -0.345373 0.297667 0.257417 0.157 Uiso 1 1 calc R U . . .
H12C H -0.382435 0.385005 0.237770 0.157 Uiso 1 1 calc R U . . .
C13 C -0.02977(15) 0.44936(10) 0.29096(8) 0.0302(4) Uani 1 1 d . . . . .
C14 C -0.10855(15) 0.43601(11) 0.20183(8) 0.0348(4) Uani 1 1 d . . . . .
C15 C -0.16666(17) 0.39587(12) 0.10998(8) 0.0394(4) Uani 1 1 d . . . . .
H15 H -0.195024 0.451820 0.110284 0.047 Uiso 1 1 calc R U . . .
C16 C -0.25720(19) 0.33682(13) 0.10317(9) 0.0430(5) Uani 1 1 d . . . . .
H16A H -0.310787 0.346748 0.132784 0.052 Uiso 1 1 calc R U . . .
H16B H -0.229907 0.281660 0.108165 0.052 Uiso 1 1 calc R U . . .
C17 C -0.30972(18) 0.34377(13) 0.04553(9) 0.0416(5) Uani 1 1 d . . . . .
H17 H -0.339986 0.398957 0.042225 0.050 Uiso 1 1 calc R U . . .
C18 C -0.4007(2) 0.28419(14) 0.03982(11) 0.0511(5) Uani 1 1 d . . . . .
H18A H -0.430593 0.287613 0.001836 0.077 Uiso 1 1 calc R U . . .
H18B H -0.455820 0.296859 0.067492 0.077 Uiso 1 1 calc R U . . .
H18C H -0.374265 0.229791 0.046456 0.077 Uiso 1 1 calc R U . . .
C19 C -0.22688(19) 0.33398(16) -0.00016(10) 0.0515(6) Uani 1 1 d . . . . .
H19A H -0.260563 0.341416 -0.037415 0.062 Uiso 1 1 calc R U . . .
H19B H -0.197565 0.278990 0.001341 0.062 Uiso 1 1 calc R U . . .
C20 C -0.1370(2) 0.39441(17) 0.00669(10) 0.0532(6) Uani 1 1 d . . . . .
H20A H -0.165716 0.449248 0.002146 0.064 Uiso 1 1 calc R U . . .
H20B H -0.083848 0.385572 -0.023302 0.064 Uiso 1 1 calc R U . . .
C21 C -0.08244(18) 0.38772(14) 0.06439(9) 0.0466(5) Uani 1 1 d . . . . .
H21 H -0.053498 0.332073 0.067195 0.056 Uiso 1 1 calc R U . . .
C22 C 0.01216(19) 0.44554(16) 0.07212(11) 0.0525(6) Uani 1 1 d . . . . .
H22 H 0.037988 0.438786 0.111610 0.063 Uiso 1 1 calc R U . . .
C23 C 0.1033(2) 0.4224(2) 0.03341(15) 0.0805(10) Uani 1 1 d . . . . .
H23A H 0.164154 0.457395 0.040704 0.121 Uiso 1 1 calc R U . . .
H23B H 0.080991 0.428310 -0.005858 0.121 Uiso 1 1 calc R U . . .
H23C H 0.123436 0.366573 0.040471 0.121 Uiso 1 1 calc R U . . .
C24 C -0.0166(2) 0.53377(18) 0.06482(14) 0.0638(7) Uani 1 1 d . . . . .
H24A H 0.045907 0.566961 0.072354 0.096 Uiso 1 1 calc R U . . .
H24B H -0.073259 0.547943 0.091212 0.096 Uiso 1 1 calc R U . . .
H24C H -0.040891 0.543056 0.026210 0.096 Uiso 1 1 calc R U . . .
C25 C 0.06862(14) 0.48663(9) 0.29027(7) 0.0269(3) Uani 1 1 d . . . . .
C26 C 0.08490(15) 0.51830(10) 0.34445(7) 0.0286(3) Uani 1 1 d . . . . .
C27 C 0.13735(14) 0.48576(10) 0.24003(7) 0.0285(3) Uani 1 1 d . . . . .
C28 C 0.16407(15) 0.54656(11) 0.20126(7) 0.0314(4) Uani 1 1 d . . . . .
C29 C 0.12785(17) 0.62645(11) 0.20453(8) 0.0373(4) Uani 1 1 d . . . . .
C30 C 0.0226(2) 0.71591(13) 0.26209(11) 0.0531(6) Uani 1 1 d . . . . .
H30A H -0.027429 0.733348 0.232445 0.064 Uiso 1 1 calc R U . . .
H30B H 0.080281 0.755949 0.265007 0.064 Uiso 1 1 calc R U . . .
C31 C -0.0333(2) 0.70746(16) 0.31709(13) 0.0621(7) Uani 1 1 d . . . . .
H31A H -0.068328 0.758112 0.326577 0.093 Uiso 1 1 calc R U . . .
H31B H 0.018121 0.693905 0.346480 0.093 Uiso 1 1 calc R U . . .
H31C H -0.086485 0.664825 0.314317 0.093 Uiso 1 1 calc R U . . .
C32 C 0.1515(2) 0.68960(13) 0.16756(10) 0.0505(5) Uani 1 1 d . . . . .
H32 H 0.118203 0.739298 0.175823 0.061 Uiso 1 1 calc R U . . .
C33 C 0.2171(2) 0.68924(15) 0.12036(10) 0.0570(6) Uani 1 1 d . . . . .
H33 H 0.220636 0.738865 0.100869 0.068 Uiso 1 1 calc R U . . .
C34 C 0.2776(2) 0.62916(16) 0.09733(9) 0.0538(6) Uani 1 1 d . . . . .
H34 H 0.319713 0.643956 0.065861 0.065 Uiso 1 1 calc R U . . .
C35 C 0.28532(18) 0.55001(14) 0.11394(8) 0.0432(5) Uani 1 1 d . . . . .
H35 H 0.329930 0.517096 0.091523 0.052 Uiso 1 1 calc R U . . .
C36 C 0.23619(15) 0.51205(12) 0.15930(8) 0.0346(4) Uani 1 1 d . . . . .
C37 C 0.25009(15) 0.42952(12) 0.17332(7) 0.0329(4) Uani 1 1 d . . . . .
C38 C 0.31545(16) 0.37053(13) 0.14389(8) 0.0382(4) Uani 1 1 d . . . . .
C39 C 0.3710(2) 0.23381(15) 0.14237(11) 0.0534(6) Uani 1 1 d . . . . .
H39A H 0.444567 0.237862 0.156537 0.064 Uiso 1 1 calc R U . . .
H39B H 0.372436 0.238785 0.100878 0.064 Uiso 1 1 calc R U . . .
C40 C 0.3239(3) 0.15498(16) 0.15889(12) 0.0621(7) Uani 1 1 d . . . . .
H40A H 0.369240 0.111454 0.145183 0.093 Uiso 1 1 calc R U . . .
H40B H 0.253093 0.149829 0.142336 0.093 Uiso 1 1 calc R U . . .
H40C H 0.318622 0.151992 0.199962 0.093 Uiso 1 1 calc R U . . .
C41 C 0.18929(15) 0.41716(10) 0.22192(7) 0.0285(3) Uani 1 1 d . . . . .
C42 C 0.25543(15) 0.32573(11) 0.28637(7) 0.0317(4) Uani 1 1 d . . . . .
C43 C 0.29226(18) 0.22758(12) 0.35593(9) 0.0410(4) Uani 1 1 d . . . . .
H43 H 0.350376 0.266448 0.364556 0.049 Uiso 1 1 calc R U . . .
C44 C 0.33852(17) 0.14867(12) 0.33713(9) 0.0404(4) Uani 1 1 d . . . . .
H44A H 0.386020 0.157938 0.304620 0.048 Uiso 1 1 calc R U . . .
H44B H 0.280484 0.112921 0.324631 0.048 Uiso 1 1 calc R U . . .
C45 C 0.40101(19) 0.10743(14) 0.38419(11) 0.0496(5) Uani 1 1 d . . . . .
H45 H 0.464834 0.140683 0.392998 0.060 Uiso 1 1 calc R U . . .
C46 C 0.4381(2) 0.02506(16) 0.36436(13) 0.0634(7) Uani 1 1 d . . . . .
H46A H 0.475096 -0.002191 0.395143 0.095 Uiso 1 1 calc R U . . .
H46B H 0.486333 0.031364 0.332361 0.095 Uiso 1 1 calc R U . . .
H46C H 0.376573 -0.006862 0.352854 0.095 Uiso 1 1 calc R U . . .
C47 C 0.3329(2) 0.10150(15) 0.43690(10) 0.0547(6) Uani 1 1 d . . . . .
H47A H 0.376667 0.080459 0.468176 0.066 Uiso 1 1 calc R U . . .
H47B H 0.274623 0.062994 0.430110 0.066 Uiso 1 1 calc R U . . .
C48 C 0.2860(3) 0.18201(16) 0.45416(10) 0.0639(8) Uani 1 1 d . . . . .
H48A H 0.344003 0.219253 0.464265 0.077 Uiso 1 1 calc R U . . .
H48B H 0.240729 0.174593 0.487792 0.077 Uiso 1 1 calc R U . . .
C49 C 0.2195(2) 0.21883(14) 0.40644(10) 0.0511(6) Uani 1 1 d . . . . .
H49 H 0.164802 0.178054 0.396029 0.061 Uiso 1 1 calc R U . A 1
C50 C 0.1587(4) 0.2981(3) 0.4194(2) 0.0631(12) Uani 0.827(9) 1 d . U P B 1
H50 H 0.125791 0.317160 0.383517 0.076 Uiso 0.827(9) 1 calc R U P B 1
C51 C 0.0703(4) 0.2837(3) 0.46127(17) 0.0772(15) Uani 0.827(9) 1 d . U P B 1
H51A H 0.030661 0.333468 0.467053 0.116 Uiso 0.827(9) 1 calc R U P B 1
H51B H 0.100626 0.265908 0.497126 0.116 Uiso 0.827(9) 1 calc R U P B 1
H51C H 0.022529 0.242251 0.446738 0.116 Uiso 0.827(9) 1 calc R U P B 1
C50A C 0.176(2) 0.2904(13) 0.4419(9) 0.063(6) Uani 0.173(9) 1 d . U P B 2
H50A H 0.167495 0.272833 0.481854 0.076 Uiso 0.173(9) 1 calc R U P B 2
C51A C 0.063(2) 0.3062(12) 0.4158(8) 0.079(7) Uani 0.173(9) 1 d . U P B 2
H51D H 0.070779 0.325103 0.376996 0.118 Uiso 0.173(9) 1 calc R U P B 2
H51E H 0.026055 0.346958 0.438098 0.118 Uiso 0.173(9) 1 calc R U P B 2
H51F H 0.021846 0.256378 0.416113 0.118 Uiso 0.173(9) 1 calc R U P B 2
C52 C 0.2346(4) 0.36443(16) 0.44054(12) 0.0831(12) Uani 1 1 d . . . . .
H52A H 0.284699 0.378411 0.410605 0.125 Uiso 0.827(9) 1 calc R U P B 1
H52B H 0.273692 0.344950 0.473423 0.125 Uiso 0.827(9) 1 calc R U P B 1
H52C H 0.193387 0.411953 0.450978 0.125 Uiso 0.827(9) 1 calc R U P B 1
H52D H 0.241637 0.382624 0.401518 0.125 Uiso 0.173(9) 1 calc R U P B 2
H52E H 0.305156 0.355923 0.456696 0.125 Uiso 0.173(9) 1 calc R U P B 2
H52F H 0.196813 0.405136 0.462481 0.125 Uiso 0.173(9) 1 calc R U P B 2
O13 O -0.4456(14) 0.4803(11) 0.4229(7) 0.090(5) Uani 0.15 1 d . . P . .
H13 H -0.390311 0.465926 0.405980 0.135 Uiso 0.15 1 calc R U P . .
C61 C -0.519(2) 0.4167(16) 0.4233(11) 0.086(7) Uani 0.15 1 d . . P . .
H61A H -0.539009 0.404017 0.384045 0.104 Uiso 0.15 1 calc R U P . .
H61B H -0.583972 0.434468 0.443161 0.104 Uiso 0.15 1 calc R U P . .
C62 C -0.479(2) 0.3434(17) 0.4504(13) 0.099(8) Uani 0.15 1 d . . P . .
H62A H -0.534346 0.301952 0.449191 0.149 Uiso 0.15 1 calc R U P . .
H62B H -0.416167 0.324485 0.430494 0.149 Uiso 0.15 1 calc R U P . .
H62C H -0.461185 0.354973 0.489683 0.149 Uiso 0.15 1 calc R U P . .

loop_
_atom_site_aniso_label
_atom_site_aniso_U_11
_atom_site_aniso_U_22
_atom_site_aniso_U_33
_atom_site_aniso_U_23
_atom_site_aniso_U_13
_atom_site_aniso_U_12
O1 0.0364(7) 0.0578(9) 0.0319(6) -0.0086(6) 0.0032(6) -0.0138(7)
O2 0.0538(11) 0.138(2) 0.0583(11) -0.0131(12) 0.0235(9) -0.0354(13)
O3 0.0345(8) 0.0680(11) 0.0602(9) -0.0008(8) 0.0033(7) -0.0138(7)
O4 0.0403(7) 0.0265(6) 0.0338(6) -0.0024(5) -0.0055(6) -0.0032(5)
O5 0.0664(10) 0.0347(7) 0.0464(8) -0.0079(6) -0.0174(8) 0.0133(7)
O6 0.0564(9) 0.0349(7) 0.0421(7) -0.0097(6) -0.0184(7) 0.0091(6)
O7 0.0494(8) 0.0247(6) 0.0505(8) 0.0021(6) 0.0033(7) 0.0036(6)
O8 0.0501(9) 0.0631(10) 0.0415(8) -0.0069(7) 0.0176(7) -0.0007(8)
O9 0.0576(9) 0.0501(8) 0.0400(7) -0.0029(6) 0.0140(7) 0.0152(7)
O10 0.0327(6) 0.0271(6) 0.0281(6) -0.0001(5) -0.0027(5) 0.0007(5)
O11 0.0407(8) 0.0604(9) 0.0502(8) 0.0203(7) -0.0136(7) -0.0172(7)
O12 0.0466(8) 0.0298(6) 0.0492(8) 0.0088(6) -0.0172(7) -0.0040(6)
C1 0.0443(14) 0.132(3) 0.0560(15) -0.0247(17) 0.0120(12) -0.0332(17)
C2 0.0392(12) 0.095(2) 0.0455(12) -0.0183(13) 0.0026(10) -0.0232(13)
C3 0.0371(9) 0.0313(8) 0.0297(8) -0.0013(7) 0.0009(7) -0.0013(8)
C4 0.0433(11) 0.0375(10) 0.0337(9) -0.0063(7) -0.0020(8) -0.0050(8)
C5 0.0530(12) 0.0388(10) 0.0282(8) -0.0080(7) -0.0019(8) 0.0025(9)
C6 0.0535(12) 0.0449(11) 0.0280(9) -0.0069(8) 0.0064(8) 0.0063(10)
C7 0.0437(11) 0.0410(10) 0.0338(9) -0.0001(8) 0.0109(8) 0.0034(9)
C8 0.0354(10) 0.0297(8) 0.0318(9) -0.0010(7) 0.0044(7) 0.0011(7)
C9 0.0341(9) 0.0330(9) 0.0377(9) 0.0018(7) 0.0035(8) -0.0016(7)
C10 0.0392(11) 0.0501(12) 0.0512(12) 0.0016(10) 0.0061(10) -0.0081(10)
C11 0.0357(12) 0.0821(19) 0.086(2) 0.0055(16) 0.0033(13) -0.0171(12)
C12 0.0485(17) 0.156(4) 0.109(3) -0.014(3) -0.0097(18) -0.036(2)
C13 0.0351(9) 0.0244(8) 0.0311(8) 0.0001(7) -0.0020(7) -0.0007(7)
C14 0.0338(9) 0.0332(9) 0.0373(9) -0.0040(7) -0.0047(8) 0.0020(7)
C15 0.0426(11) 0.0383(10) 0.0373(9) -0.0090(8) -0.0109(8) 0.0074(8)
C16 0.0468(11) 0.0395(11) 0.0426(11) -0.0064(8) -0.0084(9) 0.0036(9)
C17 0.0398(11) 0.0400(10) 0.0448(11) -0.0083(8) -0.0103(9) 0.0051(9)
C18 0.0498(13) 0.0429(11) 0.0606(14) -0.0049(10) -0.0125(11) -0.0006(10)
C19 0.0472(12) 0.0645(14) 0.0428(11) -0.0184(10) -0.0093(10) 0.0020(11)
C20 0.0432(12) 0.0749(16) 0.0414(11) -0.0140(11) -0.0034(9) -0.0035(12)
C21 0.0395(11) 0.0533(12) 0.0470(11) -0.0191(10) -0.0087(10) 0.0075(10)
C22 0.0372(11) 0.0648(15) 0.0554(13) -0.0236(11) -0.0056(10) 0.0032(11)
C23 0.0439(14) 0.113(3) 0.084(2) -0.053(2) 0.0062(14) -0.0061(16)
C24 0.0494(14) 0.0646(16) 0.0774(18) -0.0100(14) -0.0037(13) -0.0085(12)
C25 0.0328(9) 0.0219(7) 0.0260(8) 0.0006(6) 0.0003(7) 0.0011(6)
C26 0.0339(9) 0.0247(7) 0.0274(8) -0.0012(6) 0.0019(7) 0.0014(7)
C27 0.0322(8) 0.0296(8) 0.0237(7) -0.0002(6) -0.0025(7) -0.0027(7)
C28 0.0332(9) 0.0337(9) 0.0275(8) 0.0035(7) -0.0036(7) -0.0035(7)
C29 0.0417(10) 0.0336(9) 0.0366(9) 0.0039(8) -0.0048(8) -0.0043(8)
C30 0.0687(15) 0.0332(10) 0.0574(14) 0.0031(9) -0.0049(12) 0.0179(10)
C31 0.0673(17) 0.0447(13) 0.0743(17) -0.0030(12) 0.0094(14) 0.0237(12)
C32 0.0655(15) 0.0352(10) 0.0507(12) 0.0116(9) -0.0047(11) -0.0023(10)
C33 0.0732(17) 0.0497(13) 0.0480(12) 0.0240(10) -0.0045(12) -0.0137(12)
C34 0.0599(15) 0.0645(15) 0.0370(10) 0.0179(10) 0.0018(10) -0.0157(12)
C35 0.0413(11) 0.0576(12) 0.0306(9) 0.0069(9) 0.0005(8) -0.0071(10)
C36 0.0325(9) 0.0447(10) 0.0265(8) 0.0025(7) -0.0019(7) -0.0056(8)
C37 0.0323(9) 0.0416(10) 0.0247(8) -0.0013(7) 0.0001(7) -0.0007(8)
C38 0.0333(9) 0.0518(11) 0.0295(9) -0.0071(8) -0.0003(8) 0.0006(9)
C39 0.0481(13) 0.0602(14) 0.0521(13) -0.0171(11) 0.0054(11) 0.0146(11)
C40 0.0743(17) 0.0544(14) 0.0575(14) -0.0058(11) 0.0075(13) 0.0205(13)
C41 0.0320(9) 0.0296(8) 0.0239(7) -0.0005(6) -0.0024(7) -0.0009(7)
C42 0.0318(9) 0.0351(9) 0.0281(8) -0.0008(7) -0.0005(7) 0.0001(7)
C43 0.0472(11) 0.0351(9) 0.0406(10) 0.0081(8) -0.0145(9) -0.0049(9)
C44 0.0388(10) 0.0405(10) 0.0419(10) 0.0104(8) -0.0022(8) 0.0012(8)
C45 0.0411(11) 0.0469(12) 0.0609(13) 0.0216(10) -0.0111(10) -0.0034(10)
C46 0.0482(13) 0.0568(14) 0.0854(19) 0.0302(14) 0.0103(13) 0.0137(11)
C47 0.0712(17) 0.0466(12) 0.0463(12) 0.0153(10) -0.0112(12) -0.0038(12)
C48 0.101(2) 0.0513(14) 0.0390(12) 0.0036(10) -0.0100(13) -0.0047(14)
C49 0.0678(16) 0.0395(11) 0.0460(12) -0.0017(9) -0.0003(11) 0.0009(11)
C50 0.095(3) 0.056(2) 0.038(2) -0.0027(18) -0.004(2) 0.015(2)
C51 0.095(3) 0.078(3) 0.059(2) -0.0176(19) 0.006(2) 0.018(2)
C50A 0.103(12) 0.047(8) 0.039(9) -0.011(8) -0.010(9) 0.012(8)
C51A 0.109(16) 0.069(10) 0.058(11) -0.001(8) 0.009(10) 0.028(10)
C52 0.159(4) 0.0403(13) 0.0497(14) -0.0033(11) 0.0140(19) 0.0034(18)
O13 0.069(9) 0.099(12) 0.102(12) -0.029(10) 0.019(9) -0.024(9)
C61 0.077(15) 0.088(16) 0.095(16) -0.018(13) -0.003(12) -0.028(13)
C62 0.10(2) 0.084(17) 0.11(2) -0.021(15) -0.004(16) -0.029(16)

_geom_special_details            
;
 All esds (except the esd in the dihedral angle between two l.s. planes)
 are estimated using the full covariance matrix.  The cell esds are taken
 into account individually in the estimation of esds in distances, angles
 and torsion angles; correlations between esds in cell parameters are only
 used when they are defined by crystal symmetry.  An approximate (isotropic)
 treatment of cell esds is used for estimating esds involving l.s. planes.
;

loop_
_geom_bond_atom_site_label_1
_geom_bond_atom_site_label_2
_geom_bond_distance
_geom_bond_site_symmetry_2
_geom_bond_publ_flag
O1 C3 1.344(2) . ?
O1 C2 1.424(3) . ?
O2 C10 1.204(3) . ?
O3 C10 1.337(3) . ?
O3 C11 1.455(3) . ?
O4 C14 1.349(2) . ?
O4 C13 1.383(2) . ?
O5 C14 1.185(2) . ?
O6 C14 1.328(2) . ?
O6 C15 1.458(2) . ?
O7 C29 1.335(3) . ?
O7 C30 1.438(2) . ?
O8 C38 1.215(3) . ?
O9 C38 1.344(3) . ?
O9 C39 1.450(3) . ?
O10 C42 1.352(2) . ?
O10 C41 1.384(2) . ?
O11 C42 1.190(2) . ?
O12 C42 1.311(2) . ?
O12 C43 1.465(2) . ?
C1 C2 1.511(3) . ?
C1 H1A 0.9800 . ?
C1 H1B 0.9800 . ?
C1 H1C 0.9800 . ?
C2 H2A 0.9900 . ?
C2 H2B 0.9900 . ?
C3 C4 1.398(3) . ?
C3 C26 1.410(3) . ?
C4 C5 1.385(3) . ?
C4 H4 0.9500 . ?
C5 C6 1.379(3) . ?
C5 H5 0.9500 . ?
C6 C7 1.382(3) . ?
C6 H6 0.9500 . ?
C7 C8 1.394(3) . ?
C7 H7 0.9500 . ?
C8 C9 1.427(3) . ?
C8 C26 1.472(3) . ?
C9 C13 1.401(3) . ?
C9 C10 1.469(3) . ?
C11 C12 1.491(5) . ?
C11 H11A 0.9900 . ?
C11 H11B 0.9900 . ?
C12 H12A 0.9800 . ?
C12 H12B 0.9800 . ?
C12 H12C 0.9800 . ?
C13 C25 1.388(3) . ?
C15 C16 1.517(3) . ?
C15 C21 1.524(3) . ?
C15 H15 1.0000 . ?
C16 C17 1.526(3) . ?
C16 H16A 0.9900 . ?
C16 H16B 0.9900 . ?
C17 C19 1.516(3) . ?
C17 C18 1.525(3) . ?
C17 H17 1.0000 . ?
C18 H18A 0.9800 . ?
C18 H18B 0.9800 . ?
C18 H18C 0.9800 . ?
C19 C20 1.526(3) . ?
C19 H19A 0.9900 . ?
C19 H19B 0.9900 . ?
C20 C21 1.539(3) . ?
C20 H20A 0.9900 . ?
C20 H20B 0.9900 . ?
C21 C22 1.545(3) . ?
C21 H21 1.0000 . ?
C22 C23 1.522(4) . ?
C22 C24 1.526(4) . ?
C22 H22 1.0000 . ?
C23 H23A 0.9800 . ?
C23 H23B 0.9800 . ?
C23 H23C 0.9800 . ?
C24 H24A 0.9800 . ?
C24 H24B 0.9800 . ?
C24 H24C 0.9800 . ?
C25 C26 1.407(2) . ?
C25 C27 1.476(2) . ?
C27 C41 1.387(3) . ?
C27 C28 1.412(2) . ?
C28 C29 1.411(3) . ?
C28 C36 1.468(3) . ?
C29 C32 1.404(3) . ?
C30 C31 1.492(4) . ?
C30 H30A 0.9900 . ?
C30 H30B 0.9900 . ?
C31 H31A 0.9800 . ?
C31 H31B 0.9800 . ?
C31 H31C 0.9800 . ?
C32 C33 1.395(4) . ?
C32 H32 0.9500 . ?
C33 C34 1.374(4) . ?
C33 H33 0.9500 . ?
C34 C35 1.382(3) . ?
C34 H34 0.9500 . ?
C35 C36 1.396(3) . ?
C35 H35 0.9500 . ?
C36 C37 1.428(3) . ?
C37 C41 1.402(2) . ?
C37 C38 1.462(3) . ?
C39 C40 1.496(4) . ?
C39 H39A 0.9900 . ?
C39 H39B 0.9900 . ?
C40 H40A 0.9800 . ?
C40 H40B 0.9800 . ?
C40 H40C 0.9800 . ?
C43 C44 1.508(3) . ?
C43 C49 1.519(3) . ?
C43 H43 1.0000 . ?
C44 C45 1.532(3) . ?
C44 H44A 0.9900 . ?
C44 H44B 0.9900 . ?
C45 C47 1.522(4) . ?
C45 C46 1.526(4) . ?
C45 H45 1.0000 . ?
C46 H46A 0.9800 . ?
C46 H46B 0.9800 . ?
C46 H46C 0.9800 . ?
C47 C48 1.525(4) . ?
C47 H47A 0.9900 . ?
C47 H47B 0.9900 . ?
C48 C49 1.539(4) . ?
C48 H48A 0.9900 . ?
C48 H48B 0.9900 . ?
C49 C50 1.560(5) . ?
C49 C50A 1.56(2) . ?
C49 H49 1.0000 . ?
C50 C51 1.514(7) . ?
C50 C52 1.548(6) . ?
C50 H50 1.0000 . ?
C51 H51A 0.9800 . ?
C51 H51B 0.9800 . ?
C51 H51C 0.9800 . ?
C50A C52 1.44(2) . ?
C50A C51A 1.58(4) . ?
C50A H50A 1.0000 . ?
C51A H51D 0.9800 . ?
C51A H51E 0.9800 . ?
C51A H51F 0.9800 . ?
C52 H52A 0.9800 . ?
C52 H52B 0.9800 . ?
C52 H52C 0.9800 . ?
C52 H52D 0.9800 . ?
C52 H52E 0.9800 . ?
C52 H52F 0.9800 . ?
O13 C61 1.41(3) . ?
O13 H13 0.8400 . ?
C61 C62 1.47(4) . ?
C61 H61A 0.9900 . ?
C61 H61B 0.9900 . ?
C62 H62A 0.9800 . ?
C62 H62B 0.9800 . ?
C62 H62C 0.9800 . ?

loop_
_geom_angle_atom_site_label_1
_geom_angle_atom_site_label_2
_geom_angle_atom_site_label_3
_geom_angle
_geom_angle_site_symmetry_1
_geom_angle_site_symmetry_3
_geom_angle_publ_flag
C3 O1 C2 122.14(16) . . ?
C10 O3 C11 116.8(2) . . ?
C14 O4 C13 118.75(14) . . ?
C14 O6 C15 118.74(15) . . ?
C29 O7 C30 121.65(17) . . ?
C38 O9 C39 117.34(18) . . ?
C42 O10 C41 115.83(14) . . ?
C42 O12 C43 117.38(15) . . ?
C2 C1 H1A 109.5 . . ?
C2 C1 H1B 109.5 . . ?
H1A C1 H1B 109.5 . . ?
C2 C1 H1C 109.5 . . ?
H1A C1 H1C 109.5 . . ?
H1B C1 H1C 109.5 . . ?
O1 C2 C1 105.51(18) . . ?
O1 C2 H2A 110.6 . . ?
C1 C2 H2A 110.6 . . ?
O1 C2 H2B 110.6 . . ?
C1 C2 H2B 110.6 . . ?
H2A C2 H2B 108.8 . . ?
O1 C3 C4 120.30(18) . . ?
O1 C3 C26 112.09(15) . . ?
C4 C3 C26 127.61(18) . . ?
C5 C4 C3 129.6(2) . . ?
C5 C4 H4 115.2 . . ?
C3 C4 H4 115.2 . . ?
C6 C5 C4 129.88(19) . . ?
C6 C5 H5 115.1 . . ?
C4 C5 H5 115.1 . . ?
C5 C6 C7 128.93(18) . . ?
C5 C6 H6 115.5 . . ?
C7 C6 H6 115.5 . . ?
C6 C7 C8 128.6(2) . . ?
C6 C7 H7 115.7 . . ?
C8 C7 H7 115.7 . . ?
C7 C8 C9 124.72(19) . . ?
C7 C8 C26 128.30(19) . . ?
C9 C8 C26 106.97(16) . . ?
C13 C9 C8 106.00(16) . . ?
C13 C9 C10 127.55(19) . . ?
C8 C9 C10 126.39(18) . . ?
O2 C10 O3 122.1(2) . . ?
O2 C10 C9 126.1(2) . . ?
O3 C10 C9 111.84(19) . . ?
O3 C11 C12 106.6(3) . . ?
O3 C11 H11A 110.4 . . ?
C12 C11 H11A 110.4 . . ?
O3 C11 H11B 110.4 . . ?
C12 C11 H11B 110.4 . . ?
H11A C11 H11B 108.6 . . ?
C11 C12 H12A 109.5 . . ?
C11 C12 H12B 109.5 . . ?
H12A C12 H12B 109.5 . . ?
C11 C12 H12C 109.5 . . ?
H12A C12 H12C 109.5 . . ?
H12B C12 H12C 109.5 . . ?
O4 C13 C25 122.00(16) . . ?
O4 C13 C9 125.02(17) . . ?
C25 C13 C9 112.44(16) . . ?
O5 C14 O6 128.60(19) . . ?
O5 C14 O4 126.25(17) . . ?
O6 C14 O4 105.15(15) . . ?
O6 C15 C16 105.86(17) . . ?
O6 C15 C21 108.59(17) . . ?
C16 C15 C21 113.02(17) . . ?
O6 C15 H15 109.8 . . ?
C16 C15 H15 109.8 . . ?
C21 C15 H15 109.8 . . ?
C15 C16 C17 111.91(18) . . ?
C15 C16 H16A 109.2 . . ?
C17 C16 H16A 109.2 . . ?
C15 C16 H16B 109.2 . . ?
C17 C16 H16B 109.2 . . ?
H16A C16 H16B 107.9 . . ?
C19 C17 C18 112.63(19) . . ?
C19 C17 C16 109.62(18) . . ?
C18 C17 C16 110.92(19) . . ?
C19 C17 H17 107.8 . . ?
C18 C17 H17 107.8 . . ?
C16 C17 H17 107.8 . . ?
C17 C18 H18A 109.5 . . ?
C17 C18 H18B 109.5 . . ?
H18A C18 H18B 109.5 . . ?
C17 C18 H18C 109.5 . . ?
H18A C18 H18C 109.5 . . ?
H18B C18 H18C 109.5 . . ?
C17 C19 C20 111.36(18) . . ?
C17 C19 H19A 109.4 . . ?
C20 C19 H19A 109.4 . . ?
C17 C19 H19B 109.4 . . ?
C20 C19 H19B 109.4 . . ?
H19A C19 H19B 108.0 . . ?
C19 C20 C21 112.3(2) . . ?
C19 C20 H20A 109.1 . . ?
C21 C20 H20A 109.1 . . ?
C19 C20 H20B 109.1 . . ?
C21 C20 H20B 109.1 . . ?
H20A C20 H20B 107.9 . . ?
C15 C21 C20 108.39(18) . . ?
C15 C21 C22 113.46(17) . . ?
C20 C21 C22 114.0(2) . . ?
C15 C21 H21 106.9 . . ?
C20 C21 H21 106.9 . . ?
C22 C21 H21 106.9 . . ?
C23 C22 C24 110.8(3) . . ?
C23 C22 C21 110.7(2) . . ?
C24 C22 C21 113.9(2) . . ?
C23 C22 H22 107.0 . . ?
C24 C22 H22 107.0 . . ?
C21 C22 H22 107.0 . . ?
C22 C23 H23A 109.5 . . ?
C22 C23 H23B 109.5 . . ?
H23A C23 H23B 109.5 . . ?
C22 C23 H23C 109.5 . . ?
H23A C23 H23C 109.5 . . ?
H23B C23 H23C 109.5 . . ?
C22 C24 H24A 109.5 . . ?
C22 C24 H24B 109.5 . . ?
H24A C24 H24B 109.5 . . ?
C22 C24 H24C 109.5 . . ?
H24A C24 H24C 109.5 . . ?
H24B C24 H24C 109.5 . . ?
C13 C25 C26 106.74(16) . . ?
C13 C25 C27 122.02(15) . . ?
C26 C25 C27 131.19(16) . . ?
C25 C26 C3 125.14(17) . . ?
C25 C26 C8 107.80(16) . . ?
C3 C26 C8 127.06(16) . . ?
C41 C27 C28 106.13(16) . . ?
C41 C27 C25 122.45(15) . . ?
C28 C27 C25 131.42(16) . . ?
C29 C28 C27 124.46(17) . . ?
C29 C28 C36 127.50(17) . . ?
C27 C28 C36 108.03(16) . . ?
O7 C29 C32 120.75(19) . . ?
O7 C29 C28 111.96(16) . . ?
C32 C29 C28 127.3(2) . . ?
O7 C30 C31 106.30(19) . . ?
O7 C30 H30A 110.5 . . ?
C31 C30 H30A 110.5 . . ?
O7 C30 H30B 110.5 . . ?
C31 C30 H30B 110.5 . . ?
H30A C30 H30B 108.7 . . ?
C30 C31 H31A 109.5 . . ?
C30 C31 H31B 109.5 . . ?
H31A C31 H31B 109.5 . . ?
C30 C31 H31C 109.5 . . ?
H31A C31 H31C 109.5 . . ?
H31B C31 H31C 109.5 . . ?
C33 C32 C29 128.8(2) . . ?
C33 C32 H32 115.6 . . ?
C29 C32 H32 115.6 . . ?
C34 C33 C32 130.8(2) . . ?
C34 C33 H33 114.6 . . ?
C32 C33 H33 114.6 . . ?
C33 C34 C35 128.5(2) . . ?
C33 C34 H34 115.7 . . ?
C35 C34 H34 115.7 . . ?
C34 C35 C36 128.6(2) . . ?
C34 C35 H35 115.7 . . ?
C36 C35 H35 115.7 . . ?
C35 C36 C37 124.31(19) . . ?
C35 C36 C28 128.46(19) . . ?
C37 C36 C28 107.22(15) . . ?
C41 C37 C36 105.49(16) . . ?
C41 C37 C38 127.13(18) . . ?
C36 C37 C38 127.37(17) . . ?
O8 C38 O9 122.21(19) . . ?
O8 C38 C37 125.7(2) . . ?
O9 C38 C37 112.10(17) . . ?
O9 C39 C40 108.3(2) . . ?
O9 C39 H39A 110.0 . . ?
C40 C39 H39A 110.0 . . ?
O9 C39 H39B 110.0 . . ?
C40 C39 H39B 110.0 . . ?
H39A C39 H39B 108.4 . . ?
C39 C40 H40A 109.5 . . ?
C39 C40 H40B 109.5 . . ?
H40A C40 H40B 109.5 . . ?
C39 C40 H40C 109.5 . . ?
H40A C40 H40C 109.5 . . ?
H40B C40 H40C 109.5 . . ?
O10 C41 C27 120.61(15) . . ?
O10 C41 C37 126.26(16) . . ?
C27 C41 C37 113.12(16) . . ?
O11 C42 O12 128.39(18) . . ?
O11 C42 O10 125.50(17) . . ?
O12 C42 O10 106.11(15) . . ?
O12 C43 C44 106.57(16) . . ?
O12 C43 C49 107.30(18) . . ?
C44 C43 C49 112.59(17) . . ?
O12 C43 H43 110.1 . . ?
C44 C43 H43 110.1 . . ?
C49 C43 H43 110.1 . . ?
C43 C44 C45 112.02(19) . . ?
C43 C44 H44A 109.2 . . ?
C45 C44 H44A 109.2 . . ?
C43 C44 H44B 109.2 . . ?
C45 C44 H44B 109.2 . . ?
H44A C44 H44B 107.9 . . ?
C47 C45 C46 111.61(19) . . ?
C47 C45 C44 109.9(2) . . ?
C46 C45 C44 109.7(2) . . ?
C47 C45 H45 108.5 . . ?
C46 C45 H45 108.5 . . ?
C44 C45 H45 108.5 . . ?
C45 C46 H46A 109.5 . . ?
C45 C46 H46B 109.5 . . ?
H46A C46 H46B 109.5 . . ?
C45 C46 H46C 109.5 . . ?
H46A C46 H46C 109.5 . . ?
H46B C46 H46C 109.5 . . ?
C45 C47 C48 112.5(2) . . ?
C45 C47 H47A 109.1 . . ?
C48 C47 H47A 109.1 . . ?
C45 C47 H47B 109.1 . . ?
C48 C47 H47B 109.1 . . ?
H47A C47 H47B 107.8 . . ?
C47 C48 C49 111.4(2) . . ?
C47 C48 H48A 109.3 . . ?
C49 C48 H48A 109.3 . . ?
C47 C48 H48B 109.3 . . ?
C49 C48 H48B 109.3 . . ?
H48A C48 H48B 108.0 . . ?
C43 C49 C48 107.0(2) . . ?
C43 C49 C50 111.8(2) . . ?
C48 C49 C50 117.5(3) . . ?
C43 C49 C50A 124.5(9) . . ?
C48 C49 C50A 95.7(9) . . ?
C43 C49 H49 106.7 . . ?
C48 C49 H49 106.7 . . ?
C50 C49 H49 106.7 . . ?
C51 C50 C52 110.8(4) . . ?
C51 C50 C49 110.9(3) . . ?
C52 C50 C49 111.5(4) . . ?
C51 C50 H50 107.8 . . ?
C52 C50 H50 107.8 . . ?
C49 C50 H50 107.8 . . ?
C50 C51 H51A 109.5 . . ?
C50 C51 H51B 109.5 . . ?
H51A C51 H51B 109.5 . . ?
C50 C51 H51C 109.5 . . ?
H51A C51 H51C 109.5 . . ?
H51B C51 H51C 109.5 . . ?
C52 C50A C49 117.6(17) . . ?
C52 C50A C51A 108.2(17) . . ?
C49 C50A C51A 103.5(15) . . ?
C52 C50A H50A 109.1 . . ?
C49 C50A H50A 109.1 . . ?
C51A C50A H50A 109.1 . . ?
C50A C51A H51D 109.5 . . ?
C50A C51A H51E 109.5 . . ?
H51D C51A H51E 109.5 . . ?
C50A C51A H51F 109.5 . . ?
H51D C51A H51F 109.5 . . ?
H51E C51A H51F 109.5 . . ?
C50 C52 H52A 109.5 . . ?
C50 C52 H52B 109.5 . . ?
H52A C52 H52B 109.5 . . ?
C50 C52 H52C 109.5 . . ?
H52A C52 H52C 109.5 . . ?
H52B C52 H52C 109.5 . . ?
C50A C52 H52D 109.5 . . ?
C50A C52 H52E 109.5 . . ?
H52D C52 H52E 109.5 . . ?
C50A C52 H52F 109.5 . . ?
H52D C52 H52F 109.5 . . ?
H52E C52 H52F 109.5 . . ?
C61 O13 H13 109.5 . . ?
O13 C61 C62 114(2) . . ?
O13 C61 H61A 108.8 . . ?
C62 C61 H61A 108.8 . . ?
O13 C61 H61B 108.8 . . ?
C62 C61 H61B 108.8 . . ?
H61A C61 H61B 107.7 . . ?
C61 C62 H62A 109.5 . . ?
C61 C62 H62B 109.5 . . ?
H62A C62 H62B 109.5 . . ?
C61 C62 H62C 109.5 . . ?
H62A C62 H62C 109.5 . . ?
H62B C62 H62C 109.5 . . ?

loop_
_geom_torsion_atom_site_label_1
_geom_torsion_atom_site_label_2
_geom_torsion_atom_site_label_3
_geom_torsion_atom_site_label_4
_geom_torsion
_geom_torsion_site_symmetry_1
_geom_torsion_site_symmetry_2
_geom_torsion_site_symmetry_3
_geom_torsion_site_symmetry_4
_geom_torsion_publ_flag
C3 O1 C2 C1 170.7(2) . . . . ?
C2 O1 C3 C4 13.0(3) . . . . ?
C2 O1 C3 C26 -167.1(2) . . . . ?
O1 C3 C4 C5 -179.8(2) . . . . ?
C26 C3 C4 C5 0.4(4) . . . . ?
C3 C4 C5 C6 -0.6(4) . . . . ?
C4 C5 C6 C7 -0.8(4) . . . . ?
C5 C6 C7 C8 2.2(4) . . . . ?
C6 C7 C8 C9 177.0(2) . . . . ?
C6 C7 C8 C26 -1.8(4) . . . . ?
C7 C8 C9 C13 -178.11(19) . . . . ?
C26 C8 C9 C13 0.9(2) . . . . ?
C7 C8 C9 C10 4.3(3) . . . . ?
C26 C8 C9 C10 -176.61(19) . . . . ?
C11 O3 C10 O2 3.8(4) . . . . ?
C11 O3 C10 C9 -175.7(2) . . . . ?
C13 C9 C10 O2 175.3(3) . . . . ?
C8 C9 C10 O2 -7.7(4) . . . . ?
C13 C9 C10 O3 -5.3(3) . . . . ?
C8 C9 C10 O3 171.8(2) . . . . ?
C10 O3 C11 C12 -177.4(3) . . . . ?
C14 O4 C13 C25 -83.5(2) . . . . ?
C14 O4 C13 C9 105.5(2) . . . . ?
C8 C9 C13 O4 169.70(17) . . . . ?
C10 C9 C13 O4 -12.8(3) . . . . ?
C8 C9 C13 C25 -2.0(2) . . . . ?
C10 C9 C13 C25 175.53(19) . . . . ?
C15 O6 C14 O5 -1.0(3) . . . . ?
C15 O6 C14 O4 178.86(17) . . . . ?
C13 O4 C14 O5 -9.2(3) . . . . ?
C13 O4 C14 O6 170.98(16) . . . . ?
C14 O6 C15 C16 -125.27(19) . . . . ?
C14 O6 C15 C21 113.1(2) . . . . ?
O6 C15 C16 C17 -174.95(16) . . . . ?
C21 C15 C16 C17 -56.2(2) . . . . ?
C15 C16 C17 C19 55.3(2) . . . . ?
C15 C16 C17 C18 -179.71(18) . . . . ?
C18 C17 C19 C20 180.0(2) . . . . ?
C16 C17 C19 C20 -56.0(3) . . . . ?
C17 C19 C20 C21 57.7(3) . . . . ?
O6 C15 C21 C20 171.56(18) . . . . ?
C16 C15 C21 C20 54.4(3) . . . . ?
O6 C15 C21 C22 -60.8(2) . . . . ?
C16 C15 C21 C22 -177.94(19) . . . . ?
C19 C20 C21 C15 -55.1(3) . . . . ?
C19 C20 C21 C22 177.57(19) . . . . ?
C15 C21 C22 C23 167.7(2) . . . . ?
C20 C21 C22 C23 -67.6(3) . . . . ?
C15 C21 C22 C24 -66.7(3) . . . . ?
C20 C21 C22 C24 58.0(3) . . . . ?
O4 C13 C25 C26 -169.76(15) . . . . ?
C9 C13 C25 C26 2.2(2) . . . . ?
O4 C13 C25 C27 7.9(3) . . . . ?
C9 C13 C25 C27 179.91(16) . . . . ?
C13 C25 C26 C3 177.54(17) . . . . ?
C27 C25 C26 C3 0.1(3) . . . . ?
C13 C25 C26 C8 -1.51(19) . . . . ?
C27 C25 C26 C8 -178.91(17) . . . . ?
O1 C3 C26 C25 1.6(3) . . . . ?
C4 C3 C26 C25 -178.62(19) . . . . ?
O1 C3 C26 C8 -179.57(17) . . . . ?
C4 C3 C26 C8 0.2(3) . . . . ?
C7 C8 C26 C25 179.35(19) . . . . ?
C9 C8 C26 C25 0.3(2) . . . . ?
C7 C8 C26 C3 0.3(3) . . . . ?
C9 C8 C26 C3 -178.68(18) . . . . ?
C13 C25 C27 C41 -71.4(2) . . . . ?
C26 C25 C27 C41 105.7(2) . . . . ?
C13 C25 C27 C28 107.6(2) . . . . ?
C26 C25 C27 C28 -75.3(3) . . . . ?
C41 C27 C28 C29 -179.70(18) . . . . ?
C25 C27 C28 C29 1.2(3) . . . . ?
C41 C27 C28 C36 -1.0(2) . . . . ?
C25 C27 C28 C36 179.90(18) . . . . ?
C30 O7 C29 C32 -2.2(3) . . . . ?
C30 O7 C29 C28 177.39(19) . . . . ?
C27 C28 C29 O7 0.3(3) . . . . ?
C36 C28 C29 O7 -178.18(18) . . . . ?
C27 C28 C29 C32 179.9(2) . . . . ?
C36 C28 C29 C32 1.4(3) . . . . ?
C29 O7 C30 C31 -174.3(2) . . . . ?
O7 C29 C32 C33 177.9(2) . . . . ?
C28 C29 C32 C33 -1.7(4) . . . . ?
C29 C32 C33 C34 -1.2(5) . . . . ?
C32 C33 C34 C35 3.5(5) . . . . ?
C33 C34 C35 C36 -2.3(4) . . . . ?
C34 C35 C36 C37 -179.4(2) . . . . ?
C34 C35 C36 C28 -0.4(4) . . . . ?
C29 C28 C36 C35 0.5(3) . . . . ?
C27 C28 C36 C35 -178.14(19) . . . . ?
C29 C28 C36 C37 179.71(19) . . . . ?
C27 C28 C36 C37 1.0(2) . . . . ?
C35 C36 C37 C41 178.56(18) . . . . ?
C28 C36 C37 C41 -0.7(2) . . . . ?
C35 C36 C37 C38 -0.4(3) . . . . ?
C28 C36 C37 C38 -179.65(18) . . . . ?
C39 O9 C38 O8 3.7(3) . . . . ?
C39 O9 C38 C37 -177.47(18) . . . . ?
C41 C37 C38 O8 -176.7(2) . . . . ?
C36 C37 C38 O8 2.0(3) . . . . ?
C41 C37 C38 O9 4.5(3) . . . . ?
C36 C37 C38 O9 -176.71(18) . . . . ?
C38 O9 C39 C40 -161.0(2) . . . . ?
C42 O10 C41 C27 -99.52(19) . . . . ?
C42 O10 C41 C37 82.0(2) . . . . ?
C28 C27 C41 O10 -178.06(15) . . . . ?
C25 C27 C41 O10 1.2(3) . . . . ?
C28 C27 C41 C37 0.6(2) . . . . ?
C25 C27 C41 C37 179.80(16) . . . . ?
C36 C37 C41 O10 178.62(16) . . . . ?
C38 C37 C41 O10 -2.4(3) . . . . ?
C36 C37 C41 C27 0.1(2) . . . . ?
C38 C37 C41 C27 179.05(18) . . . . ?
C43 O12 C42 O11 7.7(3) . . . . ?
C43 O12 C42 O10 -171.66(16) . . . . ?
C41 O10 C42 O11 -0.3(3) . . . . ?
C41 O10 C42 O12 179.10(14) . . . . ?
C42 O12 C43 C44 -118.35(19) . . . . ?
C42 O12 C43 C49 120.82(19) . . . . ?
O12 C43 C44 C45 -175.36(17) . . . . ?
C49 C43 C44 C45 -58.0(2) . . . . ?
C43 C44 C45 C47 52.3(2) . . . . ?
C43 C44 C45 C46 175.36(19) . . . . ?
C46 C45 C47 C48 -174.3(2) . . . . ?
C44 C45 C47 C48 -52.4(3) . . . . ?
C45 C47 C48 C49 57.2(3) . . . . ?
O12 C43 C49 C48 176.06(17) . . . . ?
C44 C43 C49 C48 59.1(2) . . . . ?
O12 C43 C49 C50 -54.0(3) . . . . ?
C44 C43 C49 C50 -171.0(3) . . . . ?
O12 C43 C49 C50A -74.3(12) . . . . ?
C44 C43 C49 C50A 168.7(12) . . . . ?
C47 C48 C49 C43 -58.2(3) . . . . ?
C47 C48 C49 C50 175.2(3) . . . . ?
C47 C48 C49 C50A 173.1(10) . . . . ?
C43 C49 C50 C51 167.9(3) . . . . ?
C48 C49 C50 C51 -67.9(5) . . . . ?
C43 C49 C50 C52 -68.1(4) . . . . ?
C48 C49 C50 C52 56.1(4) . . . . ?
C43 C49 C50A C52 -23(2) . . . . ?
C48 C49 C50A C52 92.1(16) . . . . ?
C43 C49 C50A C51A 96.2(15) . . . . ?
C48 C49 C50A C51A -148.7(14) . . . . ?

loop_
_geom_hbond_atom_site_label_D
_geom_hbond_atom_site_label_H
_geom_hbond_atom_site_label_A
_geom_hbond_distance_DH
_geom_hbond_distance_HA
_geom_hbond_distance_DA
_geom_hbond_angle_DHA
_geom_hbond_site_symmetry_A
_geom_hbond_publ_flag
O13 H13 O2 0.84 2.11 2.877(18) 152.6 . yes

_refine_diff_density_max         0.136
_refine_diff_density_min         -0.143
_refine_diff_density_rms         0.028

_shelx_res_file                  
;

TITL shelxt_a.res in P2(1)2(1)2(1)
    s16sel1.res
    created by SHELXL-2019/3 at 10:19:33 on 31-Jan-2025
CELL  1.54184  12.6137  16.6885  23.7719   90.000   90.000   90.000
ZERR     4.00   0.0001   0.0001   0.0002    0.000    0.000    0.000
LATT  -1
SYMM  1/2 - X, - Y, 1/2 + Z
SYMM  - X, 1/2 + Y, 1/2 - Z
SYMM  1/2 + X, 1/2 - Y, - Z
SFAC  C    H    O
UNIT 209.2 267.6 48.6
ACTA
FMAP   2
PLAN   10
BOND   $H
HTAB O13 O2
CONF
LIST   4
TEMP -123
SIZE 0.3 0.25 0.08
L.S.  10
ISOR C50 > C51A 0.01
WGHT    0.045600    0.587700
FVAR       3.87356   0.82736
O1    3    0.249045    0.565434    0.320849    11.00000    0.03640    0.05783 =
         0.03195   -0.00863    0.00322   -0.01380
O2    3   -0.228731    0.434434    0.403563    11.00000    0.05375    0.13764 =
         0.05835   -0.01310    0.02347   -0.03539
O3    3   -0.240497    0.401488    0.313116    11.00000    0.03446    0.06803 =
         0.06015   -0.00081    0.00334   -0.01383
O4    3   -0.063896    0.401193    0.247231    11.00000    0.04027    0.02651 =
         0.03382   -0.00242   -0.00554   -0.00323
O5    3   -0.133221    0.504281    0.197616    11.00000    0.06643    0.03474 =
         0.04639   -0.00792   -0.01744    0.01330
O6    3   -0.118356    0.377619    0.164222    11.00000    0.05645    0.03491 =
         0.04214   -0.00968   -0.01839    0.00914
O7    3    0.065198    0.638195    0.249033    11.00000    0.04936    0.02470 =
         0.05046    0.00212    0.00326    0.00356
O8    3    0.370869    0.383792    0.103141    11.00000    0.05005    0.06308 =
         0.04154   -0.00694    0.01764   -0.00068
O9    3    0.306431    0.297001    0.166430    11.00000    0.05762    0.05014 =
         0.04001   -0.00287    0.01395    0.01523
O10   3    0.176782    0.345378    0.250307    11.00000    0.03272    0.02710 =
         0.02812   -0.00012   -0.00272    0.00071
O11   3    0.332825    0.364558    0.295111    11.00000    0.04074    0.06036 =
         0.05021    0.02032   -0.01362   -0.01719
O12   3    0.227737    0.257285    0.309121    11.00000    0.04663    0.02984 =
         0.04920    0.00880   -0.01720   -0.00405
C1    1    0.413838    0.575894    0.276501    11.00000    0.04427    0.13179 =
         0.05599   -0.02466    0.01205   -0.03316
AFIX 137
H1A   2    0.489384    0.587381    0.281758    11.00000   -1.50000
H1B   2    0.384797    0.611695    0.247685    11.00000   -1.50000
H1C   2    0.405017    0.520109    0.264505    11.00000   -1.50000
AFIX   0
C2    1    0.355721    0.588998    0.331335    11.00000    0.03925    0.09493 =
         0.04554   -0.01826    0.00261   -0.02320
AFIX  23
H2A   2    0.387186    0.555972    0.361635    11.00000   -1.20000
H2B   2    0.358997    0.646050    0.342614    11.00000   -1.20000
AFIX   0
C3    1    0.177246    0.558520    0.362341    11.00000    0.03705    0.03133 =
         0.02970   -0.00126    0.00087   -0.00134
C4    1    0.198586    0.589701    0.415717    11.00000    0.04331    0.03748 =
         0.03367   -0.00630   -0.00202   -0.00499
AFIX  43
H4    2    0.265514    0.615221    0.419583    11.00000   -1.20000
AFIX   0
C5    1    0.136614    0.588910    0.463817    11.00000    0.05299    0.03875 =
         0.02819   -0.00799   -0.00190    0.00254
AFIX  43
H5    2    0.167763    0.613566    0.495821    11.00000   -1.20000
AFIX   0
C6    1    0.036618    0.557805    0.472349    11.00000    0.05349    0.04493 =
         0.02801   -0.00694    0.00644    0.00626
AFIX  43
H6    2    0.009281    0.563430    0.509377    11.00000   -1.20000
AFIX   0
C7    1   -0.029311    0.519576    0.434458    11.00000    0.04375    0.04096 =
         0.03385   -0.00012    0.01086    0.00342
AFIX  43
H7    2   -0.096788    0.504226    0.448564    11.00000   -1.20000
AFIX   0
C8    1   -0.009954    0.500539    0.378273    11.00000    0.03539    0.02971 =
         0.03184   -0.00105    0.00442    0.00113
C9    1   -0.081345    0.457543    0.342842    11.00000    0.03407    0.03304 =
         0.03770    0.00178    0.00353   -0.00159
C10   1   -0.188732    0.430860    0.357638    11.00000    0.03921    0.05013 =
         0.05124    0.00161    0.00606   -0.00809
C11   1   -0.350573    0.378410    0.321736    11.00000    0.03567    0.08206 =
         0.08604    0.00548    0.00330   -0.01709
AFIX  23
H11A  2   -0.393628    0.425629    0.332394    11.00000   -1.20000
H11B  2   -0.355976    0.337922    0.352039    11.00000   -1.20000
AFIX   0
C12   1   -0.388569    0.344378    0.267358    11.00000    0.04854    0.15593 =
         0.10908   -0.01393   -0.00970   -0.03627
AFIX 137
H12A  2   -0.462874    0.328095    0.271148    11.00000   -1.50000
H12B  2   -0.345373    0.297667    0.257417    11.00000   -1.50000
H12C  2   -0.382435    0.385005    0.237770    11.00000   -1.50000
AFIX   0
C13   1   -0.029774    0.449360    0.290957    11.00000    0.03506    0.02436 =
         0.03108    0.00015   -0.00197   -0.00074
C14   1   -0.108553    0.436012    0.201831    11.00000    0.03382    0.03321 =
         0.03726   -0.00399   -0.00469    0.00197
C15   1   -0.166662    0.395866    0.109977    11.00000    0.04255    0.03834 =
         0.03732   -0.00897   -0.01086    0.00740
AFIX  13
H15   2   -0.195024    0.451820    0.110284    11.00000   -1.20000
AFIX   0
C16   1   -0.257200    0.336822    0.103165    11.00000    0.04679    0.03948 =
         0.04258   -0.00640   -0.00840    0.00364
AFIX  23
H16A  2   -0.310787    0.346748    0.132784    11.00000   -1.20000
H16B  2   -0.229907    0.281660    0.108165    11.00000   -1.20000
AFIX   0
C17   1   -0.309720    0.343774    0.045528    11.00000    0.03984    0.04002 =
         0.04481   -0.00834   -0.01033    0.00511
AFIX  13
H17   2   -0.339986    0.398957    0.042225    11.00000   -1.20000
AFIX   0
C18   1   -0.400729    0.284187    0.039818    11.00000    0.04977    0.04290 =
         0.06060   -0.00488   -0.01254   -0.00060
AFIX 137
H18A  2   -0.430593    0.287613    0.001836    11.00000   -1.50000
H18B  2   -0.455820    0.296859    0.067492    11.00000   -1.50000
H18C  2   -0.374265    0.229791    0.046456    11.00000   -1.50000
AFIX   0
C19   1   -0.226875    0.333978   -0.000165    11.00000    0.04716    0.06452 =
         0.04284   -0.01843   -0.00931    0.00203
AFIX  23
H19A  2   -0.260563    0.341416   -0.037415    11.00000   -1.20000
H19B  2   -0.197565    0.278990    0.001341    11.00000   -1.20000
AFIX   0
C20   1   -0.137031    0.394410    0.006690    11.00000    0.04325    0.07486 =
         0.04142   -0.01401   -0.00336   -0.00351
AFIX  23
H20A  2   -0.165716    0.449248    0.002146    11.00000   -1.20000
H20B  2   -0.083848    0.385572   -0.023302    11.00000   -1.20000
AFIX   0
C21   1   -0.082435    0.387717    0.064395    11.00000    0.03947    0.05326 =
         0.04699   -0.01914   -0.00865    0.00750
AFIX  13
H21   2   -0.053498    0.332073    0.067195    11.00000   -1.20000
AFIX   0
C22   1    0.012159    0.445535    0.072121    11.00000    0.03723    0.06481 =
         0.05542   -0.02364   -0.00559    0.00325
AFIX  13
H22   2    0.037988    0.438786    0.111610    11.00000   -1.20000
AFIX   0
C23   1    0.103303    0.422392    0.033412    11.00000    0.04390    0.11341 =
         0.08407   -0.05276    0.00623   -0.00606
AFIX 137
H23A  2    0.164154    0.457395    0.040704    11.00000   -1.50000
H23B  2    0.080991    0.428310   -0.005858    11.00000   -1.50000
H23C  2    0.123436    0.366573    0.040471    11.00000   -1.50000
AFIX   0
C24   1   -0.016594    0.533770    0.064821    11.00000    0.04935    0.06464 =
         0.07736   -0.00997   -0.00365   -0.00850
AFIX 137
H24A  2    0.045907    0.566961    0.072354    11.00000   -1.50000
H24B  2   -0.073259    0.547943    0.091212    11.00000   -1.50000
H24C  2   -0.040891    0.543056    0.026210    11.00000   -1.50000
AFIX   0
C25   1    0.068615    0.486626    0.290274    11.00000    0.03281    0.02193 =
         0.02603    0.00056    0.00034    0.00111
C26   1    0.084901    0.518301    0.344447    11.00000    0.03389    0.02466 =
         0.02740   -0.00115    0.00188    0.00145
C27   1    0.137355    0.485761    0.240030    11.00000    0.03221    0.02963 =
         0.02366   -0.00021   -0.00251   -0.00269
C28   1    0.164070    0.546564    0.201260    11.00000    0.03317    0.03368 =
         0.02746    0.00346   -0.00357   -0.00353
C29   1    0.127850    0.626448    0.204527    11.00000    0.04175    0.03361 =
         0.03657    0.00386   -0.00483   -0.00429
C30   1    0.022633    0.715908    0.262090    11.00000    0.06867    0.03315 =
         0.05737    0.00314   -0.00493    0.01794
AFIX  23
H30A  2   -0.027429    0.733348    0.232445    11.00000   -1.20000
H30B  2    0.080281    0.755949    0.265007    11.00000   -1.20000
AFIX   0
C31   1   -0.033317    0.707463    0.317087    11.00000    0.06730    0.04469 =
         0.07426   -0.00304    0.00941    0.02368
AFIX 137
H31A  2   -0.068328    0.758112    0.326577    11.00000   -1.50000
H31B  2    0.018121    0.693905    0.346480    11.00000   -1.50000
H31C  2   -0.086485    0.664825    0.314317    11.00000   -1.50000
AFIX   0
C32   1    0.151465    0.689597    0.167564    11.00000    0.06555    0.03516 =
         0.05070    0.01162   -0.00466   -0.00230
AFIX  43
H32   2    0.118203    0.739298    0.175823    11.00000   -1.20000
AFIX   0
C33   1    0.217146    0.689240    0.120362    11.00000    0.07319    0.04972 =
         0.04800    0.02402   -0.00449   -0.01373
AFIX  43
H33   2    0.220636    0.738865    0.100869    11.00000   -1.20000
AFIX   0
C34   1    0.277636    0.629155    0.097335    11.00000    0.05988    0.06454 =
         0.03697    0.01785    0.00180   -0.01574
AFIX  43
H34   2    0.319713    0.643956    0.065861    11.00000   -1.20000
AFIX   0
C35   1    0.285315    0.550013    0.113942    11.00000    0.04134    0.05758 =
         0.03057    0.00695    0.00051   -0.00714
AFIX  43
H35   2    0.329930    0.517096    0.091523    11.00000   -1.20000
AFIX   0
C36   1    0.236188    0.512047    0.159302    11.00000    0.03248    0.04470 =
         0.02651    0.00246   -0.00194   -0.00559
C37   1    0.250087    0.429522    0.173320    11.00000    0.03231    0.04165 =
         0.02472   -0.00126    0.00009   -0.00072
C38   1    0.315450    0.370525    0.143886    11.00000    0.03329    0.05181 =
         0.02950   -0.00710   -0.00032    0.00058
C39   1    0.370957    0.233814    0.142370    11.00000    0.04808    0.06015 =
         0.05208   -0.01706    0.00536    0.01458
AFIX  23
H39A  2    0.444567    0.237862    0.156537    11.00000   -1.20000
H39B  2    0.372436    0.238785    0.100878    11.00000   -1.20000
AFIX   0
C40   1    0.323924    0.154977    0.158886    11.00000    0.07428    0.05442 =
         0.05751   -0.00581    0.00745    0.02048
AFIX 137
H40A  2    0.369240    0.111454    0.145183    11.00000   -1.50000
H40B  2    0.253093    0.149829    0.142336    11.00000   -1.50000
H40C  2    0.318622    0.151992    0.199962    11.00000   -1.50000
AFIX   0
C41   1    0.189288    0.417164    0.221923    11.00000    0.03198    0.02956 =
         0.02392   -0.00049   -0.00241   -0.00093
C42   1    0.255434    0.325726    0.286374    11.00000    0.03181    0.03514 =
         0.02811   -0.00084   -0.00051    0.00014
C43   1    0.292262    0.227585    0.355933    11.00000    0.04722    0.03509 =
         0.04065    0.00805   -0.01452   -0.00495
AFIX  13
H43   2    0.350376    0.266448    0.364556    11.00000   -1.20000
AFIX   0
C44   1    0.338524    0.148666    0.337130    11.00000    0.03876    0.04046 =
         0.04191    0.01043   -0.00216    0.00123
AFIX  23
H44A  2    0.386020    0.157938    0.304620    11.00000   -1.20000
H44B  2    0.280484    0.112921    0.324631    11.00000   -1.20000
AFIX   0
C45   1    0.401008    0.107429    0.384191    11.00000    0.04111    0.04689 =
         0.06089    0.02159   -0.01110   -0.00341
AFIX  13
H45   2    0.464834    0.140683    0.392998    11.00000   -1.20000
AFIX   0
C46   1    0.438069    0.025063    0.364363    11.00000    0.04817    0.05679 =
         0.08537    0.03018    0.01033    0.01370
AFIX 137
H46A  2    0.475096   -0.002191    0.395143    11.00000   -1.50000
H46B  2    0.486333    0.031364    0.332361    11.00000   -1.50000
H46C  2    0.376573   -0.006862    0.352854    11.00000   -1.50000
AFIX   0
C47   1    0.332943    0.101497    0.436904    11.00000    0.07116    0.04659 =
         0.04633    0.01534   -0.01123   -0.00380
AFIX  23
H47A  2    0.376667    0.080459    0.468176    11.00000   -1.20000
H47B  2    0.274623    0.062994    0.430110    11.00000   -1.20000
AFIX   0
C48   1    0.285962    0.182005    0.454158    11.00000    0.10130    0.05131 =
         0.03899    0.00363   -0.00998   -0.00472
AFIX  23
H48A  2    0.344003    0.219253    0.464265    11.00000   -1.20000
H48B  2    0.240729    0.174593    0.487792    11.00000   -1.20000
AFIX   0
C49   1    0.219484    0.218825    0.406445    11.00000    0.06775    0.03949 =
         0.04599   -0.00167   -0.00032    0.00092
AFIX  13
H49   2    0.164802    0.178054    0.396029    11.00000   -1.20000
AFIX   0
PART 1
C50   1    0.158682    0.298088    0.419374    21.00000    0.09529    0.05556 =
         0.03841   -0.00266   -0.00373    0.01539
AFIX  13
H50   2    0.125791    0.317160    0.383517    21.00000   -1.20000
AFIX   0
C51   1    0.070337    0.283657    0.461266    21.00000    0.09452    0.07783 =
         0.05912   -0.01756    0.00632    0.01810
AFIX 137
H51A  2    0.030661    0.333468    0.467053    21.00000   -1.50000
H51B  2    0.100626    0.265908    0.497126    21.00000   -1.50000
H51C  2    0.022529    0.242251    0.446738    21.00000   -1.50000
AFIX   0
PART 2
C50A  1    0.175929    0.290359    0.441877   -21.00000    0.10290    0.04738 =
         0.03866   -0.01079   -0.00955    0.01160
AFIX  13
H50A  2    0.167495    0.272833    0.481854   -21.00000   -1.20000
AFIX   0
C51A  1    0.062972    0.306197    0.415806   -21.00000    0.10882    0.06919 =
         0.05768   -0.00147    0.00945    0.02764
AFIX 137
H51D  2    0.070779    0.325103    0.376996   -21.00000   -1.50000
H51E  2    0.026055    0.346958    0.438098   -21.00000   -1.50000
H51F  2    0.021846    0.256378    0.416113   -21.00000   -1.50000
AFIX   0
PART 0
C52   1    0.234574    0.364435    0.440536    11.00000    0.15920    0.04032 =
         0.04975   -0.00325    0.01395    0.00342
PART 1
AFIX 137
H52A  2    0.284699    0.378411    0.410605    21.00000   -1.50000
H52B  2    0.273692    0.344950    0.473423    21.00000   -1.50000
H52C  2    0.193387    0.411953    0.450978    21.00000   -1.50000
AFIX 137
PART 2
H52D  2    0.241637    0.382624    0.401518   -21.00000   -1.50000
H52E  2    0.305156    0.355923    0.456696   -21.00000   -1.50000
H52F  2    0.196813    0.405136    0.462481   -21.00000   -1.50000
AFIX   0
PART 0
O13   3   -0.445556    0.480339    0.422919    10.15000    0.06858    0.09872 =
         0.10194   -0.02948    0.01917   -0.02432
AFIX  83
H13   2   -0.390311    0.465926    0.405980    10.15000   -1.50000
AFIX   0
C61   1   -0.519079    0.416715    0.423327    10.15000    0.07661    0.08790 =
         0.09476   -0.01800   -0.00292   -0.02821
AFIX  23
H61A  2   -0.539009    0.404017    0.384045    10.15000   -1.20000
H61B  2   -0.583972    0.434468    0.443161    10.15000   -1.20000
AFIX   0
C62   1   -0.479384    0.343420    0.450434    10.15000    0.10325    0.08438 =
         0.11074   -0.02071   -0.00431   -0.02856
AFIX  33
H62A  2   -0.534346    0.301952    0.449191    10.15000   -1.50000
H62B  2   -0.416167    0.324485    0.430494    10.15000   -1.50000
H62C  2   -0.461185    0.354973    0.489683    10.15000   -1.50000


REM <hkl>
REM s16sel1.hkl
REM </hkl>
AFIX   0
HKLF    4


REM  shelxt_a.res in P2(1)2(1)2(1)
REM wR2 = 0.0846, GooF = S = 1.027, Restrained GooF = 1.028 for all data
REM R1 = 0.0326 for 9387 Fo > 4sig(Fo) and 0.0351 for all 9957 data
REM 634 parameters refined using 24 restraints

END

WGHT      0.0456      0.5876

REM Highest difference peak  0.136,  deepest hole -0.143,  1-sigma level  0.028
Q1    1   0.1423  0.5179  0.2189  11.00000  0.05    0.14
Q2    1   0.3350  0.4352  0.0930  11.00000  0.05    0.13
Q3    1  -0.0829  0.6782  0.3036  11.00000  0.05    0.13
Q4    1   0.0410  0.5133  0.3643  11.00000  0.05    0.13
Q5    1   0.3541  0.3346  0.1803  11.00000  0.05    0.13
Q6    1   0.0997  0.4954  0.2665  11.00000  0.05    0.13
Q7    1   0.0727  0.5123  0.3139  11.00000  0.05    0.12
Q8    1   0.3962  0.6373  0.2655  11.00000  0.05    0.12
Q9    1   0.1419  0.4518  0.2278  11.00000  0.05    0.11
Q10   1   0.1794  0.5393  0.1716  11.00000  0.05    0.11
;
_shelx_res_checksum              94136

_shelx_hkl_file                  
;
   0   0   2 581555. 5997.35   4
   0   0   3 70.6708 38.9450   4
   0   0  -3 87.2692 29.1734   8
   0   0   3 111.303 59.6377   1
   0   0   4 133607. 1715.77   1
   0   0  -4 130029. 1480.08   8
   0   0   5-104.015 128.820   9
   0   0  -5 60.2431 46.6646   8
   0   0   5-9.90659 106.898   1
   0   0   6 16192.0 506.392   1
   0   0  -6 15188.6 309.670   8
   0   0   6 16653.1 527.442   9
   0   0   7-88.0877 124.048   1
   0   0   7 148.781 126.471  10
   0   0  -7 75.5884 107.535   5
   0   0  -7 44.7618 43.6077   8
   0   0   8 82178.0 1484.98   1
   0   0  -8 77808.6 1018.47   8
   0   0   8 81005.2 1523.25  10
   0   0  -8 81855.3 1615.17   5
   0   0   9 101.238 146.316   1
   0   0   9 30.2016 135.402  10
   0   0  -9 36.4630 35.5152   8
   0   0  -9-24.4031 160.362   5
   0   0  10 29146.5 903.516   1
   0   0 -10 27789.9 987.793   5
   0   0  10 28344.8 939.208  10
   0   0 -11 95.1100 195.173   5
   0   0  11 265.469 195.264  10
   0   0  11 198.748 172.327   1
   0   0  12 37614.0 1215.36  10
   0   0 -12 37763.6 1301.86   5
   0   0  12 37345.6 1149.21   1
   0   0  13 33.1509 205.365  10
   0   0  13 18.3068 160.223   1
   0   0  13-107.083 163.604   6
   0   0 -13 268.416 247.068   5
   0   0  14 35519.2 1224.96   1
   0   0  14 36256.4 1205.44   6
   0   0 -14 36177.2 1405.64   5
   0   0  14 36641.8 1333.15  10
   0   0  15 71.2362 155.208   1
   0   0 -15 71.5198 218.396   5
   0   0  15 116.441 193.442  10
   0   0  15 133.019 176.101   6
   0   0  16 202.928 174.630   6
   0   0 -16 197.601 245.860   5
   0   0  16 164.069 206.634  10
   0   0  17-25.0783 167.444   6
   0   0  17-76.7356 208.207  10
   0   0 -17 114.251 243.255   5
   0   0  18 317.548 205.313  10
   0   0 -18 381.920 276.858   5
   0   0  19 70.7014 130.906  21
   0   0  19 138.453 125.496  17
   0   0  19 67.4293 138.632  13
   0   0  19 177.116 143.099  28
   0   0  19 99.9946 151.257  24
   0   0  20 37598.1 914.474  13
   0   0  20 37665.0 900.012  28
   0   0  20 38817.3 957.878  24
   0   0  20 39416.0 914.126  17
   0   0  20 38868.1 911.505  21
   0   0  21 14.0915 147.982  24
   0   0  21-51.9723 152.042  21
   0   0  21-8.23672 130.817  17
   0   0  21-7.55180 140.232  13
   0   0  22 20380.6 659.684  13
   0   0  22 20930.3 687.689  24
   0   0  22 20537.7 637.779  17
   0   0  22 20261.6 641.678  21
   0   0  23 65.7201 154.275  24
   0   0  23-10.2109 140.374  13
   0   0  23-27.3896 123.504  17
   0   0  23 6.76504 138.608  21
   0   0  24 13422.3 510.701  13
   0   0  24 12777.7 478.026  17
   0   0  24 12843.9 518.530  24
   0   0  24 12130.4 474.423  21
   0   0  25 65.8600 127.335  13
   0   0  25 83.2387 125.912  21
   0   0  25 48.3476 138.195  24
   0   0  25 88.4042 117.888  17
   0   0  26 1729.52 168.937  17
   0   0  26 1603.82 182.729  13
   0   0  26 1696.21 195.898  24
   0   0  26 1763.39 188.887  21
   0   0  27 7.73695 112.309  24
   0   0  27 3.12428 95.7584  13
   0   0  28 5536.33 241.882  13
   0   0  28 5220.53 249.775  24
   0   0  29-30.4527 72.8509  24
   0   1  -1 5502.88 128.285   4
   0   1   1 5641.41 143.438   6
   0   1   1 5761.44 141.849   8
   0   1   2 49383.5 675.725   6
   0   1  -2 49275.0 716.571   8
   0  -1  -3 57707.2 902.422   5
   0   1   3 59248.5 828.816   6
   0   1  -3 57655.9 835.319   8
   0   1   3 58200.2 875.882   4
   0  -1   4 124970. 1562.54   1
   0   1   4 123181. 1602.81   4
   0  -1  -4 123562. 1696.58   5
   0   1   4 123082. 1712.44   1
   0   1   4 120562. 1576.20   6
   0   1  -4 123276. 1547.77   8
   0   1  -5 16345.0 398.037   8
   0   1   5 16437.9 436.788   4
   0   1   5 17307.0 517.394   1
   0  -1  -5 17135.7 525.173   5
   0  -1   5 16642.8 435.736   1
   0  -1  -6 21220.8 614.194   5
   0   1  -6 21003.7 436.097   8
   0   1   6 22122.5 610.913   1
   0  -1   6 21043.0 514.325   1
   0   1   6 20781.7 489.550   4
   0   1  -7 223882. 3149.35   5
   0   1   7 231379. 3084.30   1
   0  -1  -7 226062. 3127.59   5
   0   1   7 223738. 2800.27   4
   0  -1   7 229451. 2908.64   1
   0  -1   7 227164. 3058.19   9
   0   1  -7 224520. 2694.62   8
   0   1   7 224505. 3081.89  10
   0  -1  -8 20009.7 727.281   5
   0   1  -8 19845.8 486.891   8
   0  -1   8 20072.4 621.964   1
   0   1   8 20532.3 708.875  10
   0   1  -8 19513.2 732.806   5
   0  -1   8 20142.7 688.431   9
   0   1   8 20184.8 697.555   1
   0   1  -9 11793.4 368.840   8
   0   1   9 11910.3 568.239   1
   0  -1   9 11730.8 558.330   9
   0   1   9 11901.2 504.883   6
   0  -1   9 12613.5 521.228   1
   0  -1  -9 11586.6 593.652   5
   0   1  -9 12232.1 611.949   5
   0   1   9 11563.9 572.857  10
   0  -1  10 1159.91 203.973   1
   0  -1  10 950.493 216.096   9
   0   1 -10 1093.30 241.188   5
   0   1  10 1143.19 236.489   1
   0  -1 -10 1296.94 259.789   5
   0  -1  10 1149.50 232.477  10
   0   1  10 1187.53 210.825   6
   0   1  10 1171.21 252.604  10
   0  -1 -11 192.836 199.479   5
   0   1  11 247.409 166.438   6
   0   1  11 137.576 177.093   1
   0   1  11 228.362 193.675  10
   0   1 -11 135.500 182.203   5
   0  -1  11 238.579 197.845  10
   0  -1  11 67.1675 135.758   1
   0   1  12 6200.39 447.665   6
   0   1  12 6400.88 496.044   1
   0   1 -12 6074.11 539.869   5
   0  -1 -12 6356.29 541.168   5
   0   1  12 5738.07 490.477  10
   0  -1  12 6496.67 500.104  10
   0  -1  12 6480.96 459.414   1
   0  -1  13 34726.0 1115.80   1
   0  -1  13 35029.0 1218.80  10
   0   1  13 36013.7 1280.08  10
   0  -1 -13 34855.2 1304.30   5
   0   1 -13 33193.0 1297.78   5
   0   1  13 34654.4 1196.71   1
   0   1  13 35993.5 1128.26   6
   0   1 -14 2308.60 388.757   5
   0  -1 -14 2426.93 388.652   5
   0   1  14 2403.55 379.706  10
   0   1  14 2349.84 353.105   1
   0   1  14 2206.35 318.272   6
   0  -1  14 2984.25 399.748  10
   0  -1  14 1941.40 287.100   1
   0   1  15 36821.9 1417.04  10
   0   1  15 34920.0 1232.28   6
   0   1  15 34233.8 1293.79   1
   0   1 -15 36036.5 1486.45   5
   0  -1 -15 36353.3 1468.66   5
   0  -1  15 35218.6 1350.28  10
   0   1 -16 18681.8 1124.77   5
   0  -1  16 19161.1 961.250   6
   0   1  16 18409.4 973.652   1
   0  -1  16 18808.4 1027.57  10
   0  -1 -16 19453.8 1122.94   5
   0   1  16 19799.9 1082.93  10
   0   1  16 18231.3 915.511   6
   0   1 -17 9200.34 832.875   5
   0   1  17 8803.81 701.750   1
   0  -1 -17 9614.83 835.389   5
   0  -1  17 9498.27 768.206  10
   0  -1  17 10476.8 740.018   6
   0   1  17 9687.29 795.842  10
   0   1  18 174.730 213.216  10
   0   1 -18 124.762 253.297   5
   0  -1  18 67.8384 210.834   6
   0  -1  18-150.870 237.138  10
   0  -1 -18-69.5785 252.302   5
   0  -1  19 78.7195 260.570  10
   0   1  19 32.0235 142.111  24
   0  -1  19 114.634 150.707  24
   0  -1  19 116.804 120.228  13
   0  -1  19 136.496 124.990  17
   0   1  19 58.1699 127.120  17
   0  -1  19 32.7972 120.930  21
   0   1  19 93.2782 129.213  23
   0   1  19 93.2791 123.653  21
   0   1  19 162.419 144.948  13
   0  -1  19 231.863 145.469  28
   0  -1  20 9049.89 423.831  21
   0   1  20 8773.29 432.062  13
   0   1  20 9096.36 422.736  21
   0  -1  20 8699.77 426.219  28
   0  -1  20 9092.87 455.913  24
   0  -1  20 8773.10 425.250  13
   0   1  20 8920.40 441.535  24
   0  -1  20 9540.63 426.657  17
   0   1  20 9066.55 422.595  23
   0   1  20 9471.44 431.500  17
   0   1  21 152.091 139.805  13
   0  -1  21 361.903 153.110  28
   0  -1  21 117.327 136.303  17
   0  -1  21 141.307 142.093  13
   0  -1  21 195.903 167.874  24
   0   1  21 279.047 147.488  17
   0   1  21 134.937 146.629  24
   0   1  21 256.029 161.884  21
   0  -1  21 208.898 143.106  21
   0   1  21 166.691 141.635  23
   0   1  22 11028.3 464.439  17
   0  -1  22 10805.9 466.396  28
   0   1  22 10654.5 451.212  23
   0   1  22 11392.5 492.683  13
   0  -1  22 11392.1 506.406  24
   0  -1  22 10865.0 470.906  13
   0   1  22 11059.7 493.549  24
   0  -1  22 10738.4 461.460  21
   0   1  22 11057.4 467.539  21
   0  -1  22 10705.5 455.356  17
   0  -1  23 248.637 136.457  13
   0   1  23 246.316 141.208  21
   0   1  23 411.409 143.046  17
   0   1  23 383.549 160.245  24
   0  -1  23 216.026 157.464  24
   0  -1  23 340.054 131.960  28
   0  -1  23 188.942 126.668  17
   0  -1  23 236.778 141.913  21
   0   1  23 342.610 159.951  13
   0   1  24 5122.35 330.263  13
   0  -1  24 5201.84 341.910  24
   0  -1  24 5036.61 307.398  17
   0   1  24 5319.73 339.832  24
   0  -1  24 5166.41 312.925  21
   0   1  24 5346.25 323.282  21
   0   1  24 5135.96 309.613  17
   0  -1  24 5359.81 320.476  13
   0  -1  24 4868.15 297.146  28
   0  -1  25 72.4688 136.986  24
   0   1  25-29.9463 134.112  24
   0  -1  25 54.4100 104.073  28
   0  -1  25-104.059 125.829  21
   0   1  25-61.4644 131.429  21
   0  -1  25 24.7859 115.610  17
   0   1  25 37.3042 116.813  17
   0  -1  25 149.216 123.807  13
   0   1  25-86.4964 135.172  13
   0   1  26 3052.58 225.379  21
   0   1  26 3011.15 236.936  13
   0  -1  26 3001.75 216.522  13
   0   1  26 2505.51 201.165  17
   0  -1  26 2868.41 207.901  17
   0   1  26 2807.51 230.187  24
   0  -1  26 3054.98 250.491  24
   0  -1  27 1702.83 158.040  13
   0   1  27 1986.26 182.695  24
   0   1  27 1913.43 178.377  13
   0  -1  27 2026.04 195.661  24
   0   1  27 1914.30 177.562  21
   0  -1  28 607.723 117.889  24
   0  -1  28 395.937 93.2970  13
   0   1  28 585.170 109.103  13
   0   1  28 436.515 97.5735  24
   0   1  29 2022.92 132.616  24
   0  -1  29 2259.86 148.475  24
   0   1  29 2084.72 134.624  13
   0   2   0 347852. 3868.24   4
   0   2   0 355271. 3871.13  10
   0   2   0 345503. 3786.05   1
   0  -2   0 351851. 3880.91   9
   0   2   1 158979. 1975.35  10
   0   2   1 165820. 1970.93   1
   0   2   1 162052. 1918.64   8
   0   2  -1 161001. 1897.93   4
   0   2  -1 159444. 1857.90   5
   0   2   1 159841. 1899.18   6
   0   2   2 35122.4 582.985   6
   0   2   2 35484.3 575.635   8
   0   2  -2 34840.3 543.890   4
   0   2   2 35172.2 478.471   7
   0   2  -2 35358.1 615.856   5
   0   2   3 15889.5 374.611   6
   0   2   3 16350.2 459.427   4
   0   2  -3 16744.7 443.936   8
   0   2   3 17439.6 353.469   7
   0   2  -3 16024.3 435.165   5
   0   2  -3 16419.9 300.251   4
   0   2   3 16704.5 409.846   2
   0   2   3 17179.6 335.615   8
   0   2  -4 23576.1 557.999   8
   0   2   4 23554.7 500.925   6
   0  -2  -4 23279.3 556.099   5
   0   2  -4 22105.9 338.263   4
   0   2  -4 23440.6 597.855   5
   0   2   4 24211.2 593.184   4
   0   2   4 24705.2 543.688   2
   0   2  -5 99217.3 1607.61   5
   0  -2   5 104915. 1367.04   1
   0   2   5 100043. 1534.20   4
   0  -2  -5 101327. 1545.52   5
   0   2   5 96455.6 1420.51   6
   0   2   5 101184. 1507.25   3
   0   2  -5 98561.7 1475.40   8
   0   2   6 1603.78 209.768   1
   0   2   6 1565.12 161.787   6
   0   2   6 1734.79 185.665   4
   0   2  -6 1815.48 227.901   5
   0   2   6-12.5772 64.4709  10
   0  -2   6-17.8436 62.4096   9
   0   2  -6 1770.45 168.690   8
   0  -2  -6 1642.69 195.801   5
   0  -2   6 2022.75 159.503   1
   0   2   7 3109.31 290.789   1
   0  -2  -7 2977.11 265.263   5
   0   2   7 2621.53 258.481  10
   0   2  -7 3125.01 292.076   5
   0   2   7 3127.94 247.163   4
   0  -2   7 2398.69 253.526   9
   0   2   7 2705.85 218.723   6
   0   2  -7 2797.94 212.438   8
   0  -2   7 2927.74 208.607   1
   0  -2  -8 9794.35 501.315   5
   0   2   8 9124.57 490.654  10
   0   2  -8 8862.69 501.969   5
   0   2  -8 8489.85 365.471   8
   0   2   8 9953.23 511.964   1
   0   2   8 9538.32 425.820   4
   0  -2   8 9519.92 489.325   9
   0   2   8 9345.01 416.886   6
   0  -2   8 9522.03 394.590   1
   0   2   9 7361.49 479.933  10
   0  -2   9 7887.12 475.393   9
   0  -2   9 7937.57 393.374   1
   0   2   9 7497.33 407.180   6
   0   2  -9 7752.74 354.692   8
   0   2   9 8412.75 505.647   1
   0   2  -9 8142.95 514.130   5
   0  -2  -9 8092.58 491.528   5
   0   2 -10 17614.7 799.805   5
   0   2 -10 17460.7 547.493   8
   0   2  10 17004.5 755.341   1
   0  -2  10 17774.1 628.914   1
   0  -2  10 17285.6 742.290   9
   0   2  10 16512.3 750.802  10
   0  -2 -10 17288.0 763.676   5
   0   2  10 17268.6 650.437   6
   0  -2  11 106.825 135.541   1
   0   2  11-117.612 175.640   1
   0  -2  11 78.2971 224.547   9
   0  -2 -11 72.7450 176.819   5
   0   2 -11 104.477 200.771   5
   0   2  11-92.2128 221.339  10
   0   2  11-28.6944 132.079   6
   0  -2  12 11461.5 570.218   1
   0   2  12 11086.2 683.929  10
   0  -2 -12 11660.1 703.736   5
   0   2 -12 12763.3 773.934   5
   0   2  12 11739.3 597.864   6
   0  -2  12 11359.6 671.649   9
   0  -2  12 11910.1 659.978  10
   0   2  12 11768.5 689.238   1
   0   2  13 397.149 201.201  10
   0  -2 -13 31.4800 186.558   5
   0   2  13 506.943 192.493   6
   0   2 -13 413.472 225.379   5
   0   2  13 431.989 212.587   1
   0  -2  13 569.707 228.384  10
   0  -2 -14 22953.9 1094.35   5
   0   2  14 21591.7 1056.57  10
   0   2  14 20658.3 990.393   1
   0   2  14 21888.1 912.010   6
   0   2 -14 23565.7 1147.05   5
   0  -2  14 22165.7 995.925  10
   0  -2  15 488.564 229.345  10
   0  -2 -15 245.500 234.819   5
   0   2  15 556.901 269.504  10
   0   2 -15 274.553 264.524   5
   0   2  15 603.554 246.649   1
   0   2  16 101.453 177.456   1
   0   2  16 290.488 241.051  10
   0   2 -16-8.66680 246.228   5
   0  -2 -16-27.3192 201.418   5
   0  -2  16 1.14975 204.620  10
   0  -2  17 860.979 290.552  10
   0   2  17 726.084 318.147  10
   0  -2  17 1083.69 311.494   6
   0   2 -17 1405.49 387.023   5
   0  -2 -17 886.475 310.110   5
   0   2  17 1043.00 285.512   1
   0  -2  18 81.8525 218.423   6
   0   2  18-81.1530 232.798   1
   0  -2  18-154.645 232.395  10
   0  -2 -18-49.0622 235.313   5
   0   2  18-64.4102 122.185  13
   0   2 -18 108.945 242.161   5
   0  -2  18 13.1796 142.151  24
   0   2  18 360.450 303.382  10
   0   2  18 36.0602 120.160  21
   0   2  19 1320.41 187.946  21
   0  -2  19 1040.16 189.105  28
   0   2  19 1316.97 201.061  17
   0  -2  19 1384.16 210.656  24
   0   2  19 1238.67 200.152  13
   0  -2  19 1124.82 172.941  25
   0  -2  19 1319.63 194.569  17
   0   2  19 958.133 180.795  24
   0  -2  19 1295.89 193.400  21
   0  -2  19 1121.59 182.498  13
   0   2  19 1210.15 192.220  23
   0   2  20 1551.31 219.579  23
   0   2  20 1461.75 210.626  24
   0  -2  20 1486.39 206.757  13
   0  -2  20 1784.10 231.455  28
   0   2  20 1543.19 213.821  13
   0  -2  20 1230.83 203.395  24
   0  -2  20 1691.07 209.514  17
   0  -2  20 1317.04 190.084  21
   0   2  20 1585.87 212.504  21
   0   2  20 1309.82 200.240  17
   0   2  21 9405.65 448.931  24
   0   2  21 9091.62 424.485  21
   0  -2  21 9281.47 461.457  24
   0  -2  21 9883.51 436.024  21
   0   2  21 9349.06 449.755  13
   0   2  21 9352.09 432.925  17
   0  -2  21 8805.93 418.128  13
   0   2  21 9439.25 430.173  23
   0  -2  21 9130.19 444.622  28
   0  -2  21 9851.09 431.224  17
   0  -2  22 19515.6 641.157  28
   0  -2  22 19586.5 617.570  17
   0  -2  22 18149.5 599.739  21
   0  -2  22 18595.9 608.124  13
   0   2  22 18970.7 616.369  21
   0   2  22 19318.1 648.417  13
   0  -2  22 18184.7 649.486  24
   0   2  22 18384.1 599.586  23
   0   2  22 19113.1 642.581  24
   0   2  22 18616.4 611.329  17
   0  -2  23 740.395 161.423  17
   0   2  23 454.489 144.056  23
   0  -2  23 499.230 161.889  21
   0   2  23 425.919 144.590  17
   0   2  23 534.355 166.253  24
   0  -2  23 605.517 186.439  24
   0  -2  23 578.989 145.314  13
   0  -2  23 737.859 169.646  28
   0   2  23 331.386 156.393  13
   0   2  23 688.738 173.271  21
   0  -2  24-88.8110 127.101  28
   0   2  24 43.8061 133.762  21
   0  -2  24 127.770 117.199  13
   0   2  24 76.1683 115.789  17
   0   2  24 14.2482 134.621  13
   0  -2  24-30.7524 125.249  17
   0   2  24 77.4080 117.165  23
   0   2  24 140.720 141.999  24
   0  -2  24 129.632 146.466  24
   0  -2  24 47.9061 127.038  21
   0   2  25 991.379 177.863  13
   0  -2  25 892.741 160.083  17
   0  -2  25 851.958 151.338  28
   0   2  25 915.506 166.315  21
   0  -2  25 933.957 157.493  13
   0  -2  25 957.334 189.758  24
   0   2  25 935.909 156.203  17
   0   2  25 848.938 161.600  24
   0   2  26-7.51842 110.981  24
   0   2  26-87.0915 108.396  17
   0  -2  26-108.030 102.729  17
   0  -2  26 164.951 143.846  24
   0   2  26-21.4214 117.261  21
   0  -2  26 38.3161 89.3976  28
   0   2  26-121.302 126.589  13
   0  -2  26-8.16657 97.3854  13
   0  -2  27 3741.01 241.274  24
   0   2  27 3012.43 205.885  24
   0   2  27 3342.40 225.671  13
   0  -2  27 2854.37 181.135  13
   0   2  27 3121.05 210.680  21
   0  -2  27 2980.45 183.143  28
   0   2  28 98.5384 81.3462  24
   0   2  28-50.4517 84.5691  13
   0  -2  28 132.660 97.2315  24
   0  -2  29 2578.61 157.343  24
   0   2  29 2675.26 151.999  13
   0   3   0 62.2330 78.1658   1
   0   3   0 160.930 98.0153   3
   0   3   0-54.8463 98.2144   4
   0   3   1 198398. 2458.23   8
   0  -3   1 200100. 2546.58   9
   0   3   1 199145. 2462.45   1
   0   3  -1 199220. 2307.93   5
   0   3  -1 199090. 2444.01   4
   0   3   1 200983. 2510.99  10
   0   3   2 179395. 2195.94   6
   0   3  -2 181559. 2183.82   4
   0   3   2 182938. 2218.19   8
   0   3   2 176540. 2240.80   2
   0   3   2 183025. 2334.33   1
   0   3   2 172304. 1928.61   7
   0   3   2 178079. 2334.02  10
   0   3  -2 184344. 2199.53   5
   0  -3   2 175957. 2374.60   9
   0   3   3 42241.3 761.343   6
   0  -3   3 41215.4 915.927   9
   0   3  -3 41800.1 809.724   5
   0   3   3 42372.3 809.434   2
   0   3   3 43290.2 899.380  10
   0   3   3 42814.4 606.042   7
   0   3  -3 42492.5 703.835   4
   0   3   3 43434.0 748.401   8
   0   3   3 44736.9 910.338   1
   0   3  -3 41251.2 868.120   8
   0   3   4 107186. 1571.97   2
   0   3  -4 105495. 1655.68   8
   0   3   4 108338. 1719.97  10
   0   3   4 109896. 1429.16   8
   0   3  -4 107947. 1636.53   5
   0   3   4 112820. 1395.61   7
   0   3   4 103576. 1505.25   6
   0   3  -4 109091. 1359.39   4
   0   3   4 109033. 1696.40   4
   0   3  -5 15113.3 498.212   8
   0  -3  -5 14397.5 455.598   5
   0   3   5 6620.60 327.682   3
   0   3   5 12957.8 499.399  10
   0   3   5 14427.5 418.063   6
   0   3  -5 15329.1 520.156   5
   0   3   5 15119.9 519.272   4
   0   3  -5 15054.5 266.302   4
   0   3   5 15779.6 468.460   2
   0   3  -6 175126. 2460.03   8
   0  -3  -6 174266. 2458.22   5
   0  -3   6 176008. 2612.01   9
   0   3   6 177747. 2632.29   1
   0   3   6 176079. 2519.81   4
   0   3   6 176965. 2461.51   3
   0   3  -6 174914. 2565.48   5
   0   3   6 169897. 2315.31   6
   0  -3   6 182634. 2186.64   1
   0   3   6 175565. 2615.27  10
   0   3   7 8782.93 439.850   4
   0   3   7 9055.79 390.785   6
   0   3   7 9740.40 503.013   1
   0  -3   7 8949.36 483.004   9
   0   3   7 9854.93 444.397   3
   0  -3   7 9002.40 332.933   1
   0  -3  -7 9093.37 445.659   5
   0   3  -7 9142.20 421.953   8
   0   3  -7 8880.21 479.056   5
   0   3   7 9586.95 497.131  10
   0  -3  -8 49062.5 1174.25   5
   0   3   8 51662.4 1157.46   4
   0  -3   8 48872.3 944.167   1
   0  -3   8 48918.5 1233.80   9
   0   3  -8 49415.4 1251.90   5
   0   3   8 47291.2 1040.61   6
   0   3   8 48448.1 1246.00   1
   0   3  -8 48892.1 1072.36   8
   0   3   8 50099.7 1259.50  10
   0   3  -9 364.618 201.530   5
   0   3   9 624.067 185.075   4
   0   3   9 582.782 216.520   1
   0  -3   9 569.046 228.037   9
   0  -3   9 312.244 111.960   1
   0   3   9 748.163 212.559  10
   0   3   9 372.870 146.566   6
   0  -3  -9 424.265 174.270   5
   0   3  -9 295.475 129.926   8
   0  -3  10 1080.83 268.604   9
   0  -3 -10 862.881 231.223   5
   0  -3  10 1253.93 185.409   1
   0   3  10 905.384 245.310   1
   0   3 -10 1112.93 280.848   5
   0   3 -10 1066.91 190.677   8
   0   3  10 750.570 234.540  10
   0   3  10 1054.70 193.286   6
   0   3 -11 63.1089 112.224   8
   0  -3 -11 119.391 174.112   5
   0  -3  11 303.381 261.856   9
   0   3  11 47.5627 184.720  10
   0   3  11 51.2614 120.381   6
   0   3  11-93.2516 226.212   1
   0   3 -11 28.1112 199.648   5
   0   3  12 1371.21 289.535   1
   0   3 -12 1399.65 319.535   5
   0   3  12 1220.52 223.275   6
   0   3  12 1317.54 292.840  10
   0  -3 -12 1415.05 286.375   5
   0  -3  12 597.810 233.519   9
   0  -3  13 6698.25 560.916   9
   0   3  13 6081.53 549.369   1
   0  -3  13 7030.36 540.228  10
   0   3  13 6392.23 579.716  10
   0   3  13 6905.44 494.119   6
   0  -3 -13 6994.04 574.462   5
   0   3 -13 6604.80 600.286   5
   0  -3  14 5215.47 492.482  10
   0   3  14 5049.47 520.577   1
   0   3  14 5169.68 546.455  10
   0  -3 -14 5108.94 532.522   5
   0   3 -14 5503.52 580.492   5
   0  -3  15 22331.9 1051.83  10
   0  -3 -15 24334.7 1180.35   5
   0   3  15 22406.7 1108.98   1
   0   3 -15 23677.0 1235.52   5
   0   3  15 22905.6 1173.09  10
   0   3  16 20735.3 1108.07   1
   0   3  16 20075.5 1145.71  10
   0  -3  16 20059.5 1046.91  10
   0  -3 -16 19326.1 1105.55   5
   0   3 -16 21579.6 1228.09   5
   0   3  17 173.832 206.654   1
   0   3  17 437.219 313.382  10
   0   3 -17 362.759 286.782   5
   0  -3  17 69.3335 190.054  10
   0  -3 -17 81.5339 230.402   5
   0  -3  18 11366.2 486.350  28
   0   3  18 11420.3 448.802  21
   0   3  18 11070.2 868.661   1
   0  -3  18 11533.8 440.737  25
   0   3  18 11321.2 468.425  17
   0  -3  18 10824.0 471.246  24
   0  -3 -18 12254.4 970.639   5
   0   3 -18 11698.8 990.285   5
   0  -3  18 11169.2 840.061   6
   0  -3  18 10600.3 832.756  10
   0   3  18 11978.7 484.278  13
   0   3  18 11145.8 456.819  24
   0  -3  18 11152.7 436.013  21
   0   3  18 11452.7 470.864  23
   0   3  18 12142.0 960.198  10
   0  -3  19 8657.98 394.384  21
   0  -3  19 8169.35 375.104  25
   0  -3  19 9360.03 408.186  17
   0   3  19 8377.40 409.279  24
   0   3  19 8507.06 414.480  17
   0   3  19 8448.89 400.082  21
   0  -3  19 9096.14 445.889  28
   0  -3  19 8377.07 393.908  13
   0   3  19 8594.10 416.269  23
   0   3  19 8622.19 427.786  13
   0  -3  19 8710.01 433.378  24
   0   3  20 9718.54 448.002  24
   0   3  20 9795.66 453.751  23
   0   3  20 10238.6 445.390  21
   0  -3  20 10345.4 439.714  13
   0   3  20 9965.84 449.116  17
   0  -3  20 9673.45 471.509  24
   0  -3  20 10298.0 476.231  28
   0   3  20 11120.3 489.906  13
   0  -3  20 10714.3 451.893  17
   0  -3  20 9916.39 431.236  21
   0  -3  20 10250.9 421.143  25
   0   3  21-2.42271 136.364  24
   0   3  21-121.359 154.998  13
   0  -3  21-0.55402 125.434  17
   0  -3  21 90.5113 127.485  25
   0   3  21 53.3853 139.512  23
   0   3  21 144.452 136.281  17
   0  -3  21-36.8895 124.169  13
   0   3  21-117.225 144.565  21
   0  -3  21-71.1220 133.371  21
   0  -3  21-160.306 146.736  28
   0  -3  21-1.66365 159.556  24
   0   3  22 487.328 159.347  23
   0   3  22 653.918 155.961  17
   0  -3  22 591.490 185.166  24
   0   3  22 544.031 171.300  21
   0  -3  22 398.183 120.456  25
   0  -3  22 583.773 149.246  17
   0   3  22 502.150 153.561  24
   0  -3  22 440.700 158.305  28
   0  -3  22 577.276 152.250  13
   0  -3  22 373.443 149.260  21
   0   3  22 511.491 164.597  13
   0   3  23 4595.86 303.803  17
   0  -3  23 4323.87 285.211  17
   0   3  23 4620.70 306.646  23
   0  -3  23 4740.64 320.631  28
   0   3  23 4426.01 301.220  24
   0   3  23 4499.35 303.505  21
   0  -3  23 4442.55 288.849  13
   0   3  23 4959.89 336.293  13
   0  -3  23 4661.61 297.755  21
   0  -3  23 4781.39 279.236  25
   0  -3  23 4719.78 328.788  24
   0   3  24 2478.63 252.133  13
   0   3  24 2111.46 213.536  17
   0   3  24 2227.72 216.984  23
   0  -3  24 2453.85 254.319  24
   0   3  24 1999.23 210.756  24
   0  -3  24 2385.21 229.363  28
   0  -3  24 2228.38 214.632  17
   0   3  24 2418.46 233.812  21
   0   3  25 666.583 138.570  24
   0   3  25 587.446 135.638  23
   0   3  25 652.418 140.782  17
   0   3  25 719.372 161.655  13
   0  -3  25 736.591 140.013  17
   0   3  25 507.947 146.637  21
   0  -3  25 353.083 148.536  24
   0  -3  25 612.521 146.412  28
   0  -3  26 119.068 133.003  24
   0  -3  26 258.087 103.487  17
   0   3  26 287.316 117.213  24
   0   3  26 136.327 125.855  13
   0   3  26 281.555 125.992  21
   0   3  26 301.128 107.560  17
   0  -3  26 349.132 123.392  28
   0  -3  27 3209.87 199.048  28
   0   3  27 3432.41 226.192  13
   0   3  27 3379.11 215.653  21
   0   3  27 3609.25 205.935  24
   0  -3  27 3218.45 224.718  24
   0  -3  28 175.102 72.7960  28
   0   3  28 201.000 100.082  13
   0   3  28 110.876 74.1202  24
   0   3  28 119.294 85.4331  21
   0  -3  28 94.2748 87.9255  24
   0   3  29 451.836 84.1991  13
   0  -3  29 424.304 89.5377  24
   0   4   0 336117. 4075.24   2
   0   4   0 343576. 3955.18   1
   0   4   0 338768. 4106.71   8
   0   4   0 345433. 4117.12   4
   0  -4   0 345563. 4146.76   9
   0   4   0 342082. 4074.14   3
   0   4   1 14326.5 475.710   8
   0   4   1 14958.2 469.906   1
   0   4  -1 14098.3 464.899   4
   0  -4   1 14497.7 520.706   9
   0   4  -1 14609.8 476.315   3
   0   4   1 14517.4 500.718  10
   0   4   1 14689.0 489.577   3
   0   4   1 14035.6 502.096   4
   0   4  -1 14713.0 367.008   5
   0   4   1 13903.9 472.287   2
   0   4   2 63.3100 119.139  10
   0   4   2 16.6452 31.2020   7
   0   4   2 29.0817 103.223   8
   0   4  -2 85.4292 101.352   4
   0   4  -2 45.1455 79.2411   5
   0  -4   2 78.2387 178.099   9
   0   4   2-15.3752 101.576   3
   0   4   2 248.152 123.488   2
   0   4   2 63.7889 115.538   1
   0   4   3 41628.7 774.547   2
   0  -4   3 41477.3 901.671   9
   0   4   3 40792.8 717.378   6
   0   4  -3 42256.2 743.989   5
   0   4   3 41370.2 849.225   1
   0   4   3 41514.8 867.436  10
   0   4  -3 42277.8 695.147   4
   0   4  -3 39664.1 844.816   8
   0   4   3 41932.9 723.061   8
   0   4  -4 60583.6 787.440   4
   0  -4   4 58378.1 1135.94   9
   0   4   4 63586.5 868.841   8
   0   4   4 58526.7 887.454   6
   0   4  -4 61934.4 993.481   5
   0   4  -4 60000.1 1083.45   8
   0   4   4 62110.2 1112.30   1
   0   4   4 61992.0 973.745   2
   0   4   4 58915.8 1094.51  10
   0   4   4 59614.2 1086.95   4
   0  -4  -5 60297.1 1085.86   5
   0   4   5 62165.3 1165.78   2
   0   4  -5 61012.2 1260.84   8
   0   4   5 61421.5 1275.55   4
   0   4   5 58554.9 1081.47   6
   0   4   5 60942.4 1304.41   1
   0   4   5 60742.1 1298.40  10
   0  -4   5 61245.0 1324.76   9
   0   4  -5 61335.3 922.463   4
   0   4   5 60153.9 1204.00   3
   0   4  -5 60775.6 1217.00   5
   0   4   6 75123.4 1531.56   1
   0   4   6 75119.0 1351.17   2
   0  -4   6 72353.7 1520.65   9
   0   4   6 73449.7 1387.53   3
   0   4  -6 74321.2 1444.19   5
   0   4  -6 68750.5 946.187   4
   0  -4  -6 72249.0 1307.56   5
   0   4   6 71951.2 1448.44   4
   0   4   6 70121.3 1252.73   6
   0   4   6 72839.1 1509.15  10
   0   4  -6 72690.2 1428.81   8
   0   4  -7 14946.8 638.156   5
   0   4   7 14379.6 576.704   3
   0  -4   7 14427.1 653.559   9
   0  -4   7 14978.0 404.484   1
   0  -4  -7 14297.0 555.396   5
   0   4  -7 14256.3 584.392   8
   0   4   7 13915.9 636.890  10
   0   4   7 13889.9 508.225   6
   0   4   7 14093.4 602.533   4
   0   4   7 13942.6 645.916   1
   0  -4  -8 8679.83 473.410   5
   0  -4   8 9413.60 560.959   9
   0   4   8 9100.70 504.277   4
   0   4   8 9091.07 486.086   3
   0   4   8 9146.70 552.941  10
   0   4   8 9399.89 560.608   1
   0   4  -8 9239.73 539.848   5
   0  -4   8 8845.02 333.043   1
   0   4  -8 9575.51 492.737   8
   0   4   8 8524.91 414.743   6
   0   4   9 599.845 203.051   4
   0   4   9 1188.62 276.268   1
   0   4  -9 758.446 228.210   5
   0   4   9 506.088 234.561  10
   0   4  -9 437.849 165.556   8
   0   4   9 505.007 161.349   6
   0  -4   9 517.528 221.084   9
   0  -4  -9 698.529 200.760   5
   0   4 -10-99.5679 187.068   5
   0   4  10 399.390 220.446   4
   0   4 -10 60.6317 143.897   8
   0   4  10-65.8445 176.719   1
   0  -4  10-1.31278 246.715   9
   0   4  10 24.0270 117.330   6
   0   4  10-5.07282 193.034  10
   0  -4 -10 219.992 172.034   5
   0   4  11 610.796 242.334  10
   0   4 -11 612.318 176.130   8
   0   4 -11 581.060 246.045   5
   0  -4 -11 599.042 214.455   5
   0   4  11 685.500 235.264   1
   0   4  11 895.616 204.881   6
   0  -4  11 385.598 256.682   9
   0   4 -12 39002.1 1399.08   5
   0  -4  12 38242.7 1316.95   9
   0  -4 -12 36884.1 1266.25   5
   0   4  12 38737.7 1359.30   1
   0   4  12 38830.6 1389.32  10
   0   4 -13 6922.19 629.309   5
   0   4  13 6100.90 570.413   1
   0  -4  13 6999.23 585.044   9
   0  -4 -13 6683.90 567.944   5
   0   4  13 6471.95 602.585  10
   0   4  14 39082.1 1474.99   1
   0   4 -14 41026.6 1580.04   5
   0   4  14 37535.1 1506.43  10
   0  -4  14 42200.5 1495.35   9
   0  -4 -14 39047.5 1433.49   5
   0  -4  14 38030.8 1329.99  10
   0  -4 -15 614.405 251.677   5
   0  -4  15 473.393 223.376  10
   0   4 -15 490.030 268.203   5
   0   4  15 268.291 195.668  10
   0   4  15 526.226 245.752   1
   0  -4  16 724.544 269.458  10
   0   4  16 497.156 254.749  10
   0   4  16 543.784 252.899   1
   0   4 -16 354.358 252.307   5
   0  -4 -16 722.310 297.177   5
   0  -4  17 1153.89 310.754  10
   0   4 -17 1429.37 396.918   5
   0   4  17 1036.54 346.909  10
   0  -4 -17 1007.22 325.888   5
   0   4  17 810.289 305.910   1
   0  -4 -18 10635.1 903.561   5
   0  -4  18 9647.60 447.912  24
   0   4  18 9685.57 839.600   1
   0  -4  18 9868.06 460.907  28
   0   4  18 10433.1 455.863  23
   0  -4  18 9884.67 415.052  25
   0   4  18 10026.2 449.386  13
   0   4  18 10595.5 442.053  21
   0  -4  18 8830.72 388.322  21
   0   4  18 9669.56 435.778  17
   0  -4  19 1423.64 190.237  21
   0   4  19 1654.32 218.472  13
   0   4  19 1623.81 207.699  24
   0  -4  19 1527.86 207.265  25
   0   4  19 1403.50 208.654  17
   0  -4  19 1831.04 229.735  28
   0  -4  19 1534.49 218.685  24
   0   4  19 1792.65 220.135  21
   0   4  19 1534.31 211.628  23
   0  -4  20 5059.59 340.953  24
   0  -4  20 4593.56 303.345  25
   0   4  20 4409.73 310.206  17
   0  -4  20 5043.97 311.633  17
   0  -4  20 4742.15 340.408  28
   0  -4  20 4623.93 298.550  21
   0   4  20 5153.29 346.573  13
   0   4  20 4650.05 309.113  24
   0   4  20 5099.35 336.124  23
   0   4  20 5212.53 329.132  21
   0  -4  21 4057.15 278.731  21
   0  -4  21 4547.39 303.339  17
   0  -4  21 4452.48 289.421  25
   0   4  21 4265.54 309.077  17
   0   4  21 4959.72 323.370  21
   0   4  21 4598.39 320.591  23
   0   4  21 4634.34 307.772  24
   0  -4  21 4903.10 342.533  28
   0   4  21 5006.38 344.844  13
   0  -4  21 4471.40 334.321  24
   0  -4  22 150.709 131.075  17
   0  -4  22 268.091 164.683  24
   0  -4  22 234.426 124.679  25
   0   4  22 70.6930 153.296  13
   0  -4  22 114.101 141.906  28
   0   4  22 110.124 133.381  17
   0   4  22 96.5574 140.828  21
   0   4  22 154.797 157.036  23
   0   4  22-2.79376 136.831  24
   0  -4  23 1795.66 219.471  28
   0   4  23 2202.28 240.222  13
   0  -4  23 1936.27 203.917  17
   0   4  23 1866.75 222.105  21
   0   4  23 1872.08 214.405  17
   0   4  23 2054.75 222.213  23
   0  -4  23 1813.22 232.201  24
   0   4  23 1646.46 193.042  24
   0  -4  23 1800.56 194.405  25
   0   4  24 1031.48 160.711  24
   0   4  24 1269.79 185.443  21
   0  -4  24 1233.13 172.124  17
   0  -4  24 1314.70 204.531  24
   0  -4  24 1377.31 165.567  25
   0   4  24 1108.96 172.099  23
   0   4  24 1124.31 171.385  17
   0  -4  24 1124.45 180.695  28
   0   4  24 1336.67 204.369  13
   0   4  25 474.681 143.951  21
   0   4  25 397.335 146.542  13
   0   4  25 317.468 121.387  17
   0  -4  25 431.528 140.653  28
   0   4  25 257.904 114.690  24
   0  -4  25 431.577 115.295  25
   0   4  25 339.504 120.278  23
   0  -4  25 377.919 150.826  24
   0  -4  25 343.470 118.084  17
   0   4  26 4726.23 278.835  13
   0   4  26 5416.05 287.693  21
   0  -4  26 4804.29 284.868  24
   0   4  26 4534.96 245.566  23
   0  -4  26 4840.19 249.308  17
   0  -4  26 4858.72 268.091  28
   0   4  27 264.220 104.875  21
   0  -4  27 195.203 96.9595  28
   0  -4  27 135.091 115.064  24
   0   4  27 161.597 103.504  13
   0   4  28 4249.40 205.754  21
   0   4  28 4627.97 223.565  13
   0  -4  28 4645.01 221.263  24
   0  -4  28 4237.76 187.760  28
   0   5   0-52.9837 104.148   1
   0   5   0-61.3377 118.277   8
   0   5   0-20.0310 120.651   2
   0  -5   0 128.181 141.301   9
   0   5   0 47.9911 116.663   4
   0   5   0 31.4828 123.488   3
   0   5  -1 711.515 169.547   3
   0   5   1 846.094 147.026   1
   0   5  -1 870.164 183.529   2
   0   5   1 614.456 165.387   4
   0  -5   1 873.168 195.223   9
   0   5  -1 925.267 173.068   4
   0   5   1 760.716 160.084   2
   0   5   1 775.167 162.269   8
   0   5   1 914.689 163.861   3
   0   5  -1 760.307 161.380   8
   0  -5  -1 624.348 154.300   9
   0  -5   2 1329.08 209.817   9
   0   5  -2 1454.90 195.499   8
   0   5   2 1796.31 224.550  10
   0   5  -2 1556.75 182.755   4
   0   5   2 1346.93 194.779   3
   0   5   2 1437.42 85.2692   7
   0   5   2 1477.34 193.323   1
   0   5   2 1367.97 193.443   2
   0   5  -2 1231.74 190.637   2
   0   5   2 1664.58 195.212   8
   0   5  -2 1579.97 151.007   5
   0   5   2 1485.33 213.191   4
   0   5  -2 1384.20 193.466   3
   0   5   3 3830.11 282.319   2
   0   5   3 3892.28 269.168   8
   0   5   3 4417.33 334.078  10
   0   5   3 3727.17 298.046   1
   0  -5   3 4209.95 356.202   9
   0   5   3 3961.48 317.086   4
   0   5  -3 4405.91 273.918   4
   0   5   3 4604.06 320.421   3
   0   5  -3 4506.47 266.290   5
   0   5  -3 4405.48 333.058   8
   0   5   4 36813.7 983.415   1
   0   5   4 37097.1 993.848   4
   0   5   4 37374.1 901.199   2
   0   5   4 36630.8 936.766   3
   0   5  -4 37569.3 878.524   5
   0   5  -4 36448.7 989.490   8
   0   5   4 36733.4 998.725  10
   0  -5   4 37884.8 1051.46   9
   0   5  -4 36784.3 792.870   4
   0   5   4 34949.6 835.631   6
   0   5   4 36639.0 828.894   8
   0  -5  -5 86265.5 1395.95   5
   0   5   5 88699.1 1431.98   8
   0   5  -5 88207.4 1599.10   5
   0   5   5 88196.7 1721.97   1
   0   5   5 89616.7 1718.94   4
   0   5   5 86498.3 1475.56   6
   0   5   5 88422.9 1559.80   2
   0   5  -5 89308.4 1711.01   8
   0   5   5 84925.6 1724.94  10
   0   5   5 89212.8 1640.93   3
   0   5  -5 88871.7 1339.59   4
   0  -5   5 87693.7 1766.65   9
   0   5  -6 2218.28 155.725   4
   0   5   6 2213.62 290.266  10
   0  -5  -6 2367.46 214.125   5
   0  -5   6 2731.06 341.064   9
   0   5  -6 2513.58 266.039   5
   0   5   6 2432.24 253.642   2
   0   5   6 2327.30 257.940   3
   0   5   6 2225.96 292.009   1
   0   5   6 2168.60 277.407   4
   0   5   6 2158.91 216.978   6
   0   5  -6 2098.76 271.402   8
   0   5  -7 43593.2 1161.99   8
   0   5   7 42735.8 1234.95  10
   0   5   7 43885.4 1185.21   4
   0   5   7 41868.8 984.398   6
   0   5   7 44239.4 1129.01   3
   0   5  -7 43417.8 1161.95   5
   0  -5  -7 43034.3 1022.83   5
   0   5   7 45008.4 1250.11   1
   0  -5   7 44224.8 1253.48   9
   0   5   7 45433.7 1085.92   2
   0   5  -8 60252.7 1474.72   5
   0  -5   8 59930.4 1527.89   9
   0   5   8 60650.0 1461.73   4
   0   5  -8 59983.1 1415.78   8
   0   5   8 57871.6 1237.26   6
   0   5   8 60561.4 1400.57   3
   0   5   8 61359.9 1546.49   1
   0   5   8 62087.8 1571.74  10
   0  -5  -8 58908.0 1312.36   5
   0  -5   9 774.203 263.927   9
   0   5   9 1403.78 291.920   1
   0   5   9 1162.65 236.282   3
   0   5  -9 1201.02 233.916   8
   0  -5  -9 1175.89 225.084   5
   0   5   9 1585.15 295.290   4
   0   5   9 1392.09 277.086  10
   0   5  -9 1146.33 253.376   5
   0   5   9 1311.76 207.904   6
   0   5 -10 25394.7 1022.75   5
   0   5  10 23670.2 804.537   6
   0  -5 -10 24270.1 901.526   5
   0   5  10 25271.7 1041.99   1
   0   5  10 26753.1 981.805   4
   0   5  10 24952.2 1054.82  10
   0  -5  10 25200.5 1022.11   9
   0   5 -10 25531.9 915.770   8
   0   5 -11 13824.4 795.467   5
   0   5  11 13808.6 720.837   4
   0   5 -11 12134.3 638.085   8
   0  -5  11 12514.2 758.277   9
   0  -5 -11 12732.4 686.318   5
   0   5  11 13332.0 798.916  10
   0   5  11 12996.5 781.994   1
   0  -5 -12 14208.7 763.808   5
   0   5 -12 14701.4 865.920   5
   0   5  12 13980.5 844.053   1
   0   5 -12 14828.7 705.631   8
   0   5  12 15027.7 886.967  10
   0  -5  12 14346.4 824.483   9
   0  -5 -13 441.356 199.537   5
   0   5  13 291.961 233.889  10
   0   5  13 413.492 241.615   1
   0  -5  13 455.017 259.271   9
   0   5 -13 376.811 245.469   5
   0   5  14 616.771 267.346   1
   0   5  14 656.978 294.081  10
   0  -5  14 369.226 206.889   9
   0  -5 -14 322.098 196.759   5
   0   5 -14 503.558 229.831   5
   0   5  15 4456.27 571.866  10
   0  -5 -15 4481.49 518.599   5
   0   5 -15 4724.85 584.602   5
   0  -5  15 3891.82 490.144   9
   0   5  15 4402.11 549.353   1
   0  -5  15 4784.38 500.756  10
   0   5 -16 538.943 276.013   5
   0   5  16 423.861 263.847   1
   0   5  16 871.278 313.072  10
   0  -5  17 4479.85 306.408  24
   0   5  17 4471.76 287.401  21
   0  -5  17 4276.96 305.417  28
   0   5  17 4137.64 586.368  10
   0   5 -17 4900.43 661.123   5
   0  -5  17 4628.69 291.803  25
   0   5  17 4496.63 591.059   1
   0   5  17 4413.32 263.062  19
   0   5  17 4512.55 307.023  17
   0   5  17 4473.17 309.492  23
   0   5  17 4994.32 320.376  13
   0  -5  18 426.666 165.200  28
   0   5  18 472.681 149.144  21
   0  -5  18 423.275 133.387  21
   0   5  18 579.282 143.469  16
   0  -5  18 358.512 145.402  25
   0  -5  18 413.228 151.466  24
   0   5  18 371.688 141.519  14
   0   5  18 371.695 149.443  17
   0   5  18 174.184 139.328  13
   0   5  18 384.213 162.212  23
   0   5  19 10014.9 460.809  23
   0  -5  19 11362.9 491.654  24
   0   5  19 10299.3 462.312  17
   0  -5  19 9127.81 393.490  21
   0   5  19 11031.2 453.034  21
   0  -5  19 11802.8 517.970  28
   0   5  19 10940.4 483.140  13
   0   5  19 9931.39 425.204  16
   0  -5  19 10580.8 443.096  25
   0   5  19 10179.2 423.312  14
   0  -5  20 21380.4 637.749  17
   0   5  20 20651.0 664.886  17
   0  -5  20 21607.3 708.639  28
   0  -5  20 20514.4 673.289  24
   0   5  20 20825.1 673.883  23
   0  -5  20 20782.4 633.345  25
   0   5  20 21833.3 693.147  13
   0   5  20 21203.0 648.943  21
   0   5  21 6149.66 351.443  21
   0  -5  21 5415.02 354.500  24
   0   5  21 5618.12 347.147  17
   0  -5  21 6323.67 346.229  17
   0   5  21 5631.06 352.056  23
   0   5  21 5995.74 370.683  13
   0  -5  21 5659.21 370.650  28
   0  -5  21 5892.75 338.571  25
   0   5  22 576.513 168.500  13
   0  -5  22 499.838 147.684  17
   0   5  22 354.046 150.731  21
   0   5  22 503.648 160.781  23
   0  -5  22 255.891 161.968  24
   0  -5  22 351.388 162.009  28
   0  -5  22 555.151 148.196  25
   0   5  22 401.176 156.914  17
   0   5  23 1758.94 211.212  23
   0  -5  23 1718.86 189.214  25
   0   5  23 1767.59 225.565  13
   0  -5  23 1776.01 200.126  17
   0  -5  23 1743.15 215.689  24
   0   5  23 1424.82 180.082  17
   0  -5  23 1762.66 220.342  28
   0   5  23 1485.65 201.588  21
   0  -5  24 287.158 121.799  25
   0   5  24 225.095 139.192  21
   0   5  24 208.279 134.493  23
   0  -5  24 129.825 139.400  24
   0  -5  24 35.0485 136.585  28
   0   5  24 129.547 137.909  13
   0  -5  24 251.843 127.012  17
   0   5  24 147.198 122.144  17
   0  -5  25 1240.84 146.049  25
   0   5  25 1056.26 158.058  23
   0  -5  25 1217.69 154.641  17
   0   5  25 1238.32 171.491  21
   0   5  25 1209.06 157.478  17
   0   5  25 1171.99 179.184  13
   0  -5  25 1103.67 167.023  28
   0  -5  25 1202.96 182.547  24
   0  -5  26 2138.71 189.250  28
   0  -5  26 1936.82 153.249  25
   0  -5  26 2211.76 170.439  17
   0   5  26 2009.68 199.747  13
   0  -5  26 2071.47 190.231  24
   0   5  26 2169.62 189.396  21
   0   5  26 1989.52 174.072  23
   0   5  27 703.069 120.989  21
   0  -5  27 581.948 112.876  28
   0   5  27 905.206 138.697  13
   0   5  27 584.586 101.787  23
   0  -5  27 696.047 119.329  24
   0  -5  28 70.7051 79.5154  24
   0   5  28 14.8207 73.3679  21
   0   5  28 113.233 84.4738  13
   0  -5  28 65.0330 64.9938  28
   0  -6   0 31057.7 928.774   9
   0   6   0 31021.5 904.436   4
   0   6   0 29976.4 866.011   3
   0   6   0 31560.9 904.775   8
   0   6   0 31741.1 897.786   2
   0   6   1 108475. 1945.97   4
   0   6  -1 109764. 1949.34   8
   0   6  -1 107204. 1861.98   3
   0   6   1 110055. 1806.43   1
   0   6   1 108836. 1884.46   2
   0   6   1 109723. 1891.85   3
   0   6  -1 111753. 1900.54   4
   0  -6  -1 109684. 1945.53   9
   0   6   1 106610. 1865.76   8
   0   6   1 109604. 1416.66   7
   0  -6   1 107910. 1976.90   9
   0   6  -1 110006. 1928.72   2
   0   6  -2 20117.5 679.404   3
   0  -6  -2 19254.1 703.399   9
   0   6   2 19409.5 725.326   4
   0   6   2 18850.8 663.569   1
   0   6  -2 19179.2 708.127   2
   0   6   2 18697.5 656.834   8
   0  -6   2 20376.4 764.821   9
   0   6  -2 19113.0 721.621   8
   0   6   2 16964.5 326.152   7
   0   6   2 19134.2 692.845   3
   0   6   2 19174.2 715.184  10
   0   6  -2 18880.4 651.856   4
   0   6   2 18867.7 666.131   2
   0   6   3 21062.2 688.621   8
   0   6  -3 21525.0 790.116   8
   0   6   3 21252.6 779.941  10
   0   6   3 21900.8 756.027   3
   0   6  -3 21462.6 675.196   4
   0   6  -3 21684.5 713.929   3
   0  -6   3 21157.2 804.501   9
   0   6   3 23010.1 808.846   4
   0   6  -3 20966.4 604.700   5
   0   6  -3 21947.0 780.969   2
   0   6   3 21359.3 746.647   1
   0   6   3 21318.9 714.076   2
   0   6   4 6633.31 454.004  10
   0   6   4 6894.10 432.339   3
   0   6  -4 6074.81 345.294   4
   0   6  -4 6712.21 368.412   5
   0   6   4 6376.77 396.675   2
   0   6   4 6492.43 375.165   8
   0   6   4 6754.30 460.194   4
   0   6   4 6420.37 425.777   1
   0   6  -4 6525.13 451.776   8
   0  -6   4 7049.69 502.781   9
   0   6   5 29053.4 781.176   8
   0   6   5 27080.2 782.329   6
   0  -6   5 27411.2 1004.03   9
   0   6   5 27945.2 961.092  10
   0   6   5 28491.2 953.289   4
   0   6   5 29419.4 859.035   2
   0   6  -5 29415.9 970.387   8
   0   6   5 28722.9 906.016   3
   0   6  -5 29862.5 849.867   5
   0   6  -5 28160.0 718.593   4
   0  -6  -5 27558.0 666.485   5
   0   6   5 27880.3 935.764   1
   0   6   6 5032.56 434.377  10
   0   6  -6 5193.44 430.763   8
   0   6   6 5629.14 422.614   3
   0  -6   6 5568.04 490.646   9
   0   6  -6 5075.95 377.381   5
   0   6   6 5880.76 457.549   4
   0   6   6 4974.00 334.843   6
   0   6  -6 5299.49 275.784   4
   0   6   6 5288.37 434.633   1
   0   6   6 5625.24 395.587   2
   0  -6  -6 5541.52 313.943   5
   0   6   7 1311.40 275.134   1
   0   6   7 1302.92 274.918   4
   0   6   7 955.150 262.000  10
   0   6   7 1259.10 231.997   2
   0   6  -7 1296.07 258.212   8
   0   6   7 1180.15 238.576   3
   0  -6  -7 1175.16 182.159   5
   0   6  -7 1175.29 233.258   5
   0   6   7 1397.11 205.446   6
   0  -6   7 1557.05 330.893   9
   0   6  -8 14411.3 715.054   8
   0   6   8 12738.4 563.808   6
   0  -6  -8 13936.8 587.221   5
   0   6  -8 15525.0 733.160   5
   0   6   8 14489.0 731.315   4
   0   6   8 15365.7 704.446   3
   0  -6   8 12406.7 732.390   9
   0   6   8 13746.5 738.365   1
   0   6   8 14096.3 766.091  10
   0  -6  -9 12123.9 586.126   5
   0   6   9 12884.2 709.053   4
   0  -6   9 12947.1 756.352   9
   0   6  -9 13050.2 712.324   5
   0   6  -9 13619.9 701.712   8
   0   6   9 12823.1 757.977  10
   0   6   9 13031.6 746.011   1
   0   6   9 13099.6 675.410   3
   0  -6  10 24936.4 1079.38   9
   0   6 -10 23911.5 954.075   8
   0   6 -10 25703.5 1059.61   5
   0   6  10 25069.8 1079.84   1
   0   6  10 26855.0 1045.33   4
   0  -6 -10 24476.2 898.181   5
   0   6  10 25038.3 1097.95  10
   0   6  11 845.036 272.149   1
   0   6 -11 901.273 228.972   8
   0   6  11 1038.98 274.653   4
   0   6 -11 826.126 268.573   5
   0  -6  11 873.951 301.231   9
   0   6  11 816.026 262.632  10
   0   6  12 237.393 239.368  10
   0   6 -12 252.093 165.428   8
   0   6  12 236.341 258.828   1
   0   6 -12 219.494 229.543   5
   0  -6  12 211.640 238.083   9
   0   6  13 713.298 290.680  10
   0   6 -13 511.427 238.728   5
   0   6  13 385.382 250.579   1
   0  -6  13 140.148 217.694   9
   0  -6  14 5521.24 599.107   9
   0   6 -14 6717.19 677.153   5
   0   6  14 5517.23 621.844  10
   0   6  14 5706.11 610.754   1
   0   6  15 9404.28 833.579  10
   0   6  15 8997.93 789.083   1
   0   6 -15 10373.7 857.333   5
   0  -6  15 10217.1 804.664   9
   0   6 -16 510.761 287.058   5
   0  -6  16 120.547 137.939  28
   0   6  16 171.545 270.003  10
   0  -6  16-122.642 311.265   9
   0   6  16 84.3048 108.296  19
   0  -6  16 138.154 142.669  25
   0   6  16 73.5366 194.147   1
   0   6  17 5330.29 314.719  14
   0   6  17 4696.49 302.513  16
   0  -6  17 4831.86 313.959  24
   0   6  17 5435.77 311.723  21
   0   6  17 4548.10 312.725  17
   0  -6  17 4771.84 329.418  28
   0  -6  17 5145.44 323.372  25
   0   6  17 4821.08 331.113  23
   0   6  17 5048.74 282.428  19
   0   6  17 5378.52 331.946  13
   0   6  18 10064.7 426.582  14
   0  -6  18 10216.2 457.697  24
   0   6  18 10030.9 439.103  16
   0  -6  18 11098.3 496.683  28
   0   6  18 10657.4 464.772  13
   0  -6  18 10973.3 460.965  25
   0   6  18 10467.5 475.253  23
   0   6  18 11052.2 451.349  21
   0   6  18 10670.5 470.850  17
   0   6  19 108.043 142.450  21
   0   6  19 280.171 133.848  16
   0   6  19 119.910 146.742  13
   0  -6  19 135.161 148.570  24
   0   6  19 216.006 152.817  17
   0   6  19 143.643 134.015  14
   0  -6  19 166.985 146.357  25
   0  -6  19 214.821 162.443  28
   0   6  19 109.040 153.483  23
   0   6  20 12030.6 470.249  14
   0   6  20 12558.6 512.957  17
   0  -6  20 13333.1 553.200  28
   0   6  20 11469.9 504.705  23
   0   6  20 13178.9 504.001  21
   0  -6  20 12360.9 495.877  25
   0   6  20 11488.5 467.661  16
   0  -6  20 11990.3 505.912  24
   0   6  20 12689.0 520.135  13
   0  -6  21 1273.07 206.310  24
   0   6  21 836.809 196.120  23
   0   6  21 941.979 185.616  21
   0  -6  21 999.587 183.059  17
   0   6  21 949.625 167.730  16
   0   6  21 990.217 189.357  17
   0  -6  21 993.135 206.815  28
   0  -6  21 910.268 183.530  25
   0   6  21 888.018 188.568  13
   0   6  21 884.203 164.505  14
   0   6  22 17122.8 599.234  13
   0  -6  22 17147.5 559.637  17
   0   6  22 17610.6 575.354  21
   0  -6  22 17247.8 611.087  28
   0  -6  22 17255.3 550.693  25
   0  -6  22 17051.0 590.204  24
   0   6  22 17065.6 589.762  23
   0   6  22 15809.0 558.315  17
   0   6  23 6470.51 362.125  13
   0   6  23 6669.27 352.470  21
   0  -6  23 5951.10 343.003  24
   0   6  23 5655.33 320.160  17
   0  -6  23 5449.88 308.072  17
   0  -6  23 6415.13 329.602  25
   0  -6  23 6249.15 361.586  28
   0   6  23 5745.42 341.762  23
   0   6  24 8373.30 371.285  21
   0  -6  24 7725.68 340.834  25
   0  -6  24 8053.75 348.167  17
   0   6  24 7601.24 347.051  17
   0   6  24 8369.29 393.713  13
   0  -6  24 7768.52 369.138  24
   0   6  24 7642.35 365.656  23
   0  -6  24 8310.64 394.228  28
   0   6  25 3316.19 242.839  13
   0  -6  25 3166.12 241.601  28
   0   6  25 3163.04 228.397  21
   0  -6  25 3215.15 215.772  17
   0   6  25 2696.74 215.744  23
   0  -6  25 2655.15 218.932  24
   0  -6  25 2924.71 203.014  25
   0   6  26 137.746 103.451  21
   0  -6  26 64.3701 80.5938  25
   0  -6  26 99.0228 107.270  24
   0  -6  26-9.18875 101.312  28
   0  -6  26-93.8677 84.1192  17
   0   6  26 25.2942 107.173  13
   0   6  26 166.968 98.6754  23
   0   6  27 572.877 101.368  23
   0   6  27 715.614 117.797  13
   0  -6  27 695.888 111.280  28
   0   6  27 842.233 117.887  21
   0  -6  27 707.055 115.931  24
   0  -6  27 879.396 98.4042  25
   0   6  28 2552.06 151.094  13
   0   6  28 2200.29 133.380  21
   0  -7   0 144.756 202.307   9
   0   7   0 77.7217 162.342   3
   0   7   0 73.9743 177.887   8
   0   7   0 98.0492 159.453   4
   0   7   0 153.050 187.571   2
   0  -7   1 32177.1 1042.30   9
   0   7  -1 32816.0 1022.02   8
   0   7   1 31301.0 964.677   3
   0   7  -1 32284.7 976.111   4
   0   7   1 30787.1 991.869   4
   0   7   1 31167.1 960.702   8
   0  -7  -1 31666.2 1007.36   9
   0   7  -1 32958.6 1013.18   2
   0   7   1 31482.7 970.819   2
   0   7  -1 30644.5 946.701   3
   0   7  -2 28119.9 901.255   3
   0   7  -2 31720.4 1016.45   8
   0   7   2 29153.5 922.762   2
   0  -7  -2 29586.8 978.710   9
   0  -7   2 28739.5 1006.91   9
   0   7  -2 28636.8 894.315   4
   0   7  -2 29945.2 973.347   2
   0   7   2 28111.6 885.179   1
   0   7   2 29807.9 989.407   4
   0   7   2 30301.0 954.816   3
   0   7   2 28119.1 896.851   8
   0   7  -3 4756.16 356.404   4
   0   7  -3 5116.23 429.580   8
   0   7   3 4504.21 406.974   4
   0   7   3 5041.85 414.204   3
   0   7  -3 4995.15 422.977   2
   0   7  -3 4564.08 286.044   5
   0  -7   3 4515.24 438.560   9
   0   7   3 4649.13 361.765   8
   0  -7  -3 3943.87 367.483   9
   0   7  -3 4388.87 372.074   3
   0   7   3 4954.52 411.668  10
   0   7   3 5391.61 404.502   2
   0   7   3 4240.66 365.615   1
   0   7   4 11245.4 566.888   2
   0   7   4 10217.0 569.802   1
   0   7   4 11359.0 625.328  10
   0   7   4 10242.4 517.548   8
   0   7  -4 11137.2 507.041   4
   0   7  -4 10467.4 469.412   5
   0   7   4 10560.8 610.467   4
   0   7  -4 12065.5 644.291   2
   0   7   4 11649.8 604.253   3
   0   7  -4 10604.6 614.942   8
   0  -7   4 10666.5 665.214   9
   0   7  -4 10284.4 549.560   3
   0   7   5 11854.2 644.654   1
   0   7   5 12334.7 676.072   4
   0   7  -5 11007.0 482.429   4
   0   7  -5 13352.4 694.126   8
   0   7  -5 11894.9 585.450   3
   0   7   5 13193.0 658.981   3
   0   7   5 12503.2 675.681  10
   0   7   5 12898.1 616.149   2
   0   7  -5 11636.9 534.437   5
   0  -7   5 13228.8 740.186   9
   0   7   5 11841.0 538.103   8
   0   7  -6 3920.67 413.012   8
   0   7  -6 4190.33 356.770   5
   0   7   6 4006.32 415.226   4
   0   7   6 4417.72 442.007  10
   0   7   6 4522.55 378.010   2
   0   7   6 4694.58 439.326   1
   0   7   6 4745.82 421.914   3
   0  -7   6 4936.76 508.387   9
   0   7  -7 208.487 202.612   8
   0   7   7 227.203 178.908   3
   0   7   7 0.46530 161.589   2
   0   7   7 109.103 196.104   4
   0   7  -7 177.536 161.477   5
   0   7   7 157.091 188.225  10
   0   7   7-65.2244 179.526   1
   0  -7   7 280.226 300.208   9
   0   7   8 4438.05 396.574   2
   0  -7   8 4313.74 484.390   9
   0   7  -8 4953.20 430.736   5
   0   7   8 4434.11 456.023   1
   0   7   8 4883.10 437.423   3
   0   7   8 4896.71 484.367  10
   0   7  -8 4822.34 463.699   8
   0   7   8 4336.89 442.235   4
   0   7  -9 16571.8 823.215   5
   0   7   9 16306.0 846.715   4
   0   7   9 16373.7 800.368   3
   0   7  -9 14456.1 780.077   8
   0   7   9 16942.7 911.460  10
   0  -7   9 15570.8 865.461   9
   0   7   9 16547.7 876.261   1
   0   7 -10 3174.47 399.838   5
   0   7  10 3842.45 453.147   4
   0   7 -10 3343.47 401.555   8
   0   7  10 3769.19 461.615   1
   0  -7  10 3423.01 456.378   9
   0   7  10 3661.77 414.846   3
   0   7  10 3918.51 485.182  10
   0   7  11 20299.7 1079.44  10
   0   7  11 22291.8 1101.51   1
   0  -7  11 19845.6 1027.46   9
   0   7  11 21138.6 1007.96   4
   0   7 -11 21314.0 1026.42   5
   0   7 -11 20747.9 959.015   8
   0   7  12 4761.99 547.833   1
   0   7 -12 5032.51 531.024   5
   0  -7  12 4387.22 519.540   9
   0   7  12 4135.59 525.775  10
   0   7 -12 4823.75 477.544   8
   0  -7  13 5330.60 593.191   9
   0   7  13 5061.32 595.688  10
   0   7 -13 5422.52 579.424   5
   0   7  13 5041.65 575.582   1
   0   7  14 8976.51 813.109  10
   0   7  14 8318.18 755.311   1
   0  -7  14 9105.23 764.708   9
   0   7 -14 9719.61 808.514   5
   0   7  15 7699.83 783.732  10
   0  -7  15 7214.29 715.559   9
   0   7  15 7122.13 721.398   1
   0   7 -15 8038.39 763.253   5
   0   7 -16 26.9302 107.407  11
   0   7 -16 265.273 118.560  15
   0  -7  16 171.670 146.303  28
   0  -7  16 291.352 155.135  25
   0   7  16 145.074 128.563  21
   0   7  16 85.9059 145.593  23
   0   7  16 16.1057 129.375  17
   0   7  16 117.064 118.701  13
   0   7  16 314.533 132.755  19
   0  -7  16 57.2141 125.450  24
   0   7  16-100.476 120.576  14
   0   7  16 135.547 131.497  16
   0   7 -16 201.470 293.499   5
   0   7  17 2221.92 216.975  21
   0  -7  17 2301.64 250.222  28
   0   7  17 2284.12 233.612  16
   0   7  17 2387.23 240.612  13
   0   7  17 2052.67 236.839  17
   0  -7  17 2380.33 240.130  25
   0   7 -17 2271.60 204.872  11
   0  -7  17 1768.12 206.782  24
   0   7  17 2156.55 246.081  23
   0   7  17 2289.19 214.812  19
   0   7 -17 2329.70 201.542  15
   0   7  17 2108.54 224.941  14
   0   7  18 1221.93 185.817  21
   0   7  18 1053.77 180.731  14
   0   7 -18 1217.50 162.543  11
   0  -7  18 1099.75 202.474  28
   0   7  18 1079.40 186.355  13
   0   7  18 1048.06 191.874  23
   0   7  18 1356.22 190.199  19
   0  -7  18 1209.07 206.461  25
   0  -7  18 1128.64 182.592  24
   0   7  18 1059.65 194.355  17
   0   7  18 1077.10 192.373  16
   0   7  19 11007.7 466.368  16
   0   7  19 11820.7 470.147  21
   0   7  19 10620.7 480.343  17
   0  -7  19 11942.7 486.674  25
   0   7  19 10525.7 449.531  14
   0  -7  19 10577.4 463.254  24
   0   7  19 11322.3 486.056  13
   0   7  19 11012.7 498.414  23
   0  -7  19 10887.9 504.787  28
   0   7  20 23002.2 660.045  14
   0  -7  20 21948.6 678.321  24
   0   7  20 22359.4 690.741  13
   0   7  20 21584.1 679.585  17
   0   7  20 23694.1 680.558  21
   0  -7  20 22932.7 725.993  28
   0   7  20 21126.8 693.689  23
   0  -7  20 23582.3 685.529  25
   0   7  20 22324.8 667.304  16
   0   7  21 4766.26 327.737  23
   0  -7  21 4290.84 304.691  24
   0  -7  21 4572.95 309.678  25
   0   7  21 4678.50 305.737  16
   0   7  21 4189.88 300.286  17
   0   7  21 4488.31 314.234  13
   0   7  21 4167.80 280.551  14
   0  -7  21 5090.67 350.225  28
   0   7  21 4334.18 301.878  21
   0   7  22 4546.78 294.771  21
   0  -7  22 4863.11 305.168  25
   0  -7  22 4414.61 296.134  24
   0   7  22 4379.89 315.255  23
   0  -7  22 4719.53 329.426  28
   0  -7  22 4322.38 281.265  17
   0   7  22 4657.74 284.991  16
   0   7  22 4916.50 316.433  13
   0   7  22 4204.28 267.344  14
   0   7  22 5004.62 321.974  17
   0  -7  23 3172.16 232.846  17
   0   7  23 3366.36 254.715  21
   0   7  23 3281.26 259.864  13
   0   7  23 3605.08 258.749  17
   0  -7  23 3309.83 272.028  28
   0   7  23 3423.91 271.910  23
   0  -7  23 3081.70 250.153  24
   0  -7  23 3310.09 246.924  25
   0   7  23 3331.29 222.788  14
   0  -7  24 45.7688 107.682  17
   0   7  24-24.5713 122.455  23
   0   7  24 105.343 121.699  21
   0  -7  24 178.240 125.963  25
   0  -7  24 31.3681 112.673  24
   0  -7  24-15.4222 131.314  28
   0   7  24 102.718 110.541  17
   0   7  24 123.891 124.323  13
   0  -7  25 1751.43 189.972  28
   0   7  25 1784.08 181.346  13
   0   7  25 1882.44 183.128  23
   0  -7  25 1827.62 160.731  17
   0   7  25 1770.59 170.177  21
   0  -7  25 1504.41 159.402  25
   0  -7  25 1528.43 167.594  24
   0   7  26 450.293 111.084  13
   0  -7  26 602.296 113.811  24
   0   7  26 647.523 119.249  23
   0  -7  26 554.146 103.367  25
   0  -7  26 478.100 120.415  28
   0   7  26 650.625 120.909  21
   0  -7  26 398.205 87.8626  17
   0   7  27-48.3060 79.4873  21
   0   7  27 10.4815 76.5164  13
   0  -7  27 2.83564 74.6414  28
   0  -7  27 78.0614 69.8652  24
   0   7  27 147.160 77.7785  23
   0  -8   0 18090.0 837.949   9
   0   8   0 17350.2 777.496   8
   0   8   0 18417.1 797.220   2
   0   8   0 18545.2 784.431   3
   0   8   0 17849.6 784.388   4
   0   8  -1 3294.26 376.988   8
   0   8  -1 3778.14 374.514   3
   0   8   1 3873.87 381.516   8
   0  -8  -1 3239.07 390.052   9
   0   8   1 2926.58 348.939   3
   0   8   1 3334.18 383.270   4
   0   8  -1 3572.64 372.329   4
   0   8  -1 3579.22 393.131   2
   0   8   1 4042.22 398.516   2
   0  -8   1 2943.62 370.472   9
   0   8  -2 44380.8 1317.64   8
   0  -8  -2 42796.7 1285.88   9
   0   8   2 40498.9 1259.60   4
   0   8  -2 43975.4 1229.43   3
   0   8   2 42893.8 1236.55   3
   0  -8   2 41238.1 1318.75   9
   0   8  -2 41225.9 1176.47   4
   0   8   2 43993.5 1225.75   8
   0   8   2 44247.7 1243.11   2
   0   8  -2 43044.3 1280.88   2
   0   8   3 6962.64 510.027   3
   0  -8  -3 6481.86 509.978   9
   0  -8   3 6791.43 554.676   9
   0   8   3 5797.06 490.760   4
   0   8  -3 6698.51 452.697   4
   0   8   3 6975.40 492.306   1
   0   8  -3 7174.11 494.296   3
   0   8  -3 7471.49 556.558   8
   0   8  -3 7280.85 546.173   2
   0   8   3 6567.94 463.500   8
   0   8   3 7083.90 496.146   2
   0   8  -4 335.567 214.494   8
   0  -8   4 684.866 303.123   9
   0   8  -4 298.632 157.022   4
   0   8   4 336.425 163.597   8
   0   8  -4 278.567 208.853   2
   0   8   4 618.475 202.040   3
   0  -8  -4 218.527 182.301   9
   0   8   4 445.179 189.489   2
   0   8   4 660.196 232.863  10
   0   8  -4 441.285 205.303   3
   0   8   4 686.028 215.605   1
   0   8   4 530.449 229.931   4
   0   8   5 18612.6 849.278   1
   0  -8   5 19251.5 950.484   9
   0   8   5 19483.6 908.694  10
   0   8   5 20305.2 870.988   3
   0   8  -5 20621.6 837.445   3
   0   8   5 21220.1 842.674   2
   0   8   5 19462.9 900.950   4
   0   8  -5 20320.4 924.202   8
   0   8  -5 20287.9 920.350   2
   0   8   6 8445.27 618.948  10
   0  -8   6 9046.13 674.565   9
   0   8  -6 8488.46 546.623   3
   0   8   6 9059.60 632.974   4
   0   8  -6 7771.85 595.510   8
   0   8   6 8134.58 585.211   1
   0   8   6 9235.29 601.530   3
   0   8  -6 8987.34 643.779   2
   0   8   6 9708.43 578.911   2
   0  -8   7 25765.1 1124.40   9
   0   8  -7 26608.4 945.148   5
   0   8  -7 26373.3 1093.83   8
   0   8   7 28078.8 996.770   2
   0   8   7 27245.5 1106.19   4
   0   8  -7 25968.9 966.066   3
   0   8   7 26523.1 1091.46   1
   0   8   7 29750.6 1093.93   3
   0   8   7 24629.9 1089.49  10
   0   8   8 2805.54 405.477  10
   0   8  -8 2292.67 309.321   5
   0  -8   8 2738.77 433.926   9
   0   8  -8 2334.88 357.881   8
   0   8   8 2597.91 382.140   1
   0   8   8 2464.54 336.958   3
   0   8   8 2492.16 324.409   2
   0   8   8 2211.06 371.281   4
   0   8   9 106.130 199.729   1
   0   8  -9 215.315 196.635   8
   0  -8   9 189.943 249.623   9
   0   8   9 139.837 222.314   4
   0   8  -9 77.2995 155.828   5
   0   8   9-27.3390 167.241   3
   0   8   9-44.0993 196.953  10
   0  -8  10 1087.39 351.602   9
   0   8  10 1143.36 304.342   4
   0   8  10 797.047 246.734   3
   0   8 -10 1009.44 265.262   5
   0   8  10 987.581 301.051   1
   0   8 -10 915.081 265.663   8
   0   8  10 1227.38 316.225  10
   0   8  11 1628.11 348.067   4
   0   8 -11 1251.53 297.847   8
   0   8  11 1491.76 341.254   1
   0  -8  11 1297.34 341.850   9
   0   8 -11 2082.58 364.042   5
   0   8  11 1136.03 324.262  10
   0   8  12 2411.08 464.686  10
   0   8 -12 2214.76 360.261   8
   0  -8  12 1922.83 395.270   9
   0   8 -12 2197.18 380.153   5
   0   8  12 2796.02 461.944   1
   0  -8  13 4941.65 594.343   9
   0   8 -13 4790.16 558.004   5
   0   8  13 4307.31 552.024   1
   0   8  13 4326.90 591.521  10
   0   8  14 30.8439 232.983   1
   0   8  14-94.1548 213.677  10
   0  -8  14 125.084 257.154   9
   0   8 -14-125.698 215.911   5
   0  -8  15 2829.03 247.941  25
   0   8  15 2949.70 245.111  13
   0   8 -15 2692.55 482.979   5
   0   8  15 2607.29 221.957  21
   0   8 -15 2820.57 215.622  15
   0   8  15 2707.28 247.646  16
   0   8  15 2879.22 220.771  19
   0   8  15 2609.44 252.291  17
   0   8  15 2579.52 240.591  14
   0   8 -15 2752.98 225.022  11
   0  -8  15 2783.56 260.000  28
   0   8  15 2771.82 264.064  23
   0   8  16 9829.37 460.454  17
   0  -8  16 10798.1 461.820  25
   0   8  16 10134.1 420.377  21
   0   8  16 10293.1 477.592  23
   0   8  16 10296.4 457.319  16
   0   8 -16 10394.3 412.725  11
   0   8  16 11303.9 418.780  19
   0   8  16 10568.2 445.750  13
   0   8  16 10388.2 451.787  14
   0   8 -16 11490.4 418.165  15
   0  -8  16 10507.6 478.282  28
   0   8  17 48.5584 120.398  21
   0  -8  17 115.202 152.171  25
   0   8  17 165.255 155.573  16
   0  -8  17 72.9403 141.568  28
   0   8 -17 82.4692 119.117  11
   0   8  17-17.6732 146.161  23
   0   8  17-45.5197 138.005  13
   0   8  17 222.433 140.641  19
   0   8  17 101.528 153.865  17
   0   8  17 182.111 152.510  14
   0   8 -17 55.7124 105.290  15
   0   8  18 1235.41 187.225  19
   0  -8  18 1661.09 234.784  28
   0   8  18 1398.12 217.295  17
   0  -8  18 1510.74 218.439  25
   0  -8  18 1287.07 193.525  24
   0   8  18 1311.07 187.503  21
   0   8  18 1337.21 202.910  14
   0   8 -18 1313.59 177.325  11
   0   8 -18 1536.87 172.147  15
   0   8  18 1466.39 219.849  23
   0   8  18 1449.24 216.232  16
   0   8  18 1356.34 197.576  13
   0   8  19 2047.75 226.872  21
   0  -8  19 1994.83 221.875  24
   0   8  19 1937.28 247.754  23
   0   8  19 2169.71 237.606  14
   0   8  19 2229.80 240.036  16
   0   8  19 2157.24 247.928  17
   0   8 -19 2138.24 200.253  11
   0  -8  19 2232.21 259.736  28
   0   8  19 2221.79 235.473  13
   0  -8  19 2356.90 255.653  25
   0   8 -19 2331.26 200.740  15
   0  -8  20 20484.3 633.968  24
   0   8  20 20787.9 682.456  23
   0   8  20 20930.9 631.410  14
   0   8  20 20974.3 664.243  17
   0  -8  20 22186.4 705.504  28
   0   8  20 21831.6 659.802  16
   0   8  20 21590.5 661.650  13
   0  -8  20 21403.6 651.671  25
   0   8  20 21998.9 642.307  21
   0  -8  21 2276.43 226.364  24
   0  -8  21 2133.47 234.380  25
   0   8  21 1977.17 234.762  23
   0   8  21 2048.15 222.072  17
   0  -8  21 2266.96 255.123  28
   0   8  21 2030.70 213.618  16
   0   8  21 2086.56 214.094  21
   0   8  21 2104.74 217.823  14
   0   8  21 1983.43 223.876  13
   0  -8  22 5652.62 348.862  28
   0  -8  22 5072.19 302.561  24
   0   8  22 5745.78 320.468  17
   0   8  22 5910.74 317.911  16
   0   8  22 5669.15 340.706  23
   0  -8  22 5992.67 327.651  25
   0   8  22 5677.37 301.489  14
   0   8  22 5850.67 317.964  21
   0  -8  22 5655.86 304.310  17
   0   8  22 5796.23 327.359  13
   0   8  23 134.169 113.376  14
   0  -8  23 0.79466 135.068  28
   0  -8  23 169.448 112.471  17
   0  -8  23 15.1561 117.868  25
   0   8  23 232.540 126.818  13
   0  -8  23 118.928 119.207  24
   0   8  23 292.597 122.365  16
   0   8  23 208.640 134.346  23
   0   8  23 194.397 121.689  21
   0   8  23 131.212 111.107  17
   0   8  24 2168.70 191.403  21
   0   8  24 1609.59 164.607  17
   0   8  24 1880.61 187.717  13
   0  -8  24 1941.86 180.290  24
   0  -8  24 1994.70 188.498  25
   0   8  24 1547.77 182.659  23
   0  -8  24 1750.40 200.663  28
   0  -8  24 2377.37 183.512  17
   0  -8  25 1276.31 142.231  25
   0  -8  25 795.721 134.186  28
   0  -8  25 1022.82 130.075  24
   0   8  25 1051.62 145.811  23
   0   8  25 1201.32 141.707  21
   0   8  25 1080.12 142.395  13
   0  -8  25 1059.87 120.609  17
   0  -8  26 85.7495 76.4542  24
   0  -8  26 79.6002 85.2698  28
   0   8  26-78.8451 78.7496  21
   0  -8  26 4.78731 66.8515  17
   0   8  26 2.68414 81.8379  23
   0  -8  26-0.45859 76.6671  25
   0   8  26-101.628 82.8866  13
   0  -8  27 1046.34 106.008  28
   0   9   0 126.161 201.007   8
   0   9   0 25.7442 210.710   4
   0   9   0 44.8368 167.451   3
   0  -9   0-423.270 293.626   9
   0   9   0 77.4140 204.489   2
   0   9  -1 14118.3 728.310   3
   0   9  -1 14697.9 775.193   2
   0  -9   1 13301.8 772.729   9
   0   9  -1 13489.0 719.529   4
   0   9   1 14068.5 740.889   2
   0   9   1 13197.0 714.724   8
   0  -9  -1 13711.6 764.219   9
   0   9   1 14785.7 752.702   3
   0   9  -1 13682.1 755.727   8
   0   9   1 12620.7 724.690   4
   0   9   2 26752.6 1012.57   2
   0   9  -2 25222.4 975.519   3
   0   9  -2 24729.1 950.499   4
   0   9  -2 24874.1 1022.63   2
   0  -9   2 23817.5 1059.66   9
   0   9   2 24438.0 1031.97   4
   0  -9  -2 25793.7 1047.44   9
   0   9   2 24799.4 963.601   8
   0   9  -2 24752.1 1034.75   8
   0   9   2 25136.6 989.201   3
   0   9  -3 38705.5 1313.05   2
   0   9   3 36123.7 1177.33   8
   0  -9  -3 37572.5 1290.45   9
   0  -9   3 36967.1 1333.72   9
   0   9   3 38613.9 1227.72   2
   0   9   3 36318.2 1284.72   4
   0   9  -3 34845.5 1125.72   4
   0   9  -3 38855.6 1330.35   8
   0   9   3 38662.4 1257.21   3
   0   9  -3 37835.8 1214.52   3
   0   9   4 9069.91 591.704   2
   0  -9   4 8109.63 658.275   9
   0   9   4 8577.79 587.237   1
   0   9   4 9258.23 617.067   3
   0   9  -4 8825.05 646.051   2
   0  -9  -4 8473.45 619.108   9
   0   9  -4 7990.23 506.076   4
   0   9  -4 8457.92 575.441   3
   0   9   4 9305.15 579.255   8
   0   9   4 8085.76 615.886   4
   0   9  -4 8855.26 649.484   8
   0   9   5 102554. 2272.27   1
   0  -9  -5 102363. 2317.67   9
   0   9  -5 101617. 2185.43   3
   0   9   5 109416. 2235.23   2
   0   9  -5 106043. 2397.98   2
   0   9   5 106351. 2284.02   3
   0  -9   5 101926. 2425.64   9
   0   9  -5 105816. 2414.41   8
   0   9   5 101167. 2343.38   4
   0   9   6 10040.8 678.235   1
   0   9   6 11152.6 693.162   3
   0   9  -6 10876.1 745.129   2
   0   9  -6 10188.1 643.746   3
   0   9   6 9864.26 623.367   2
   0   9  -6 9885.93 703.104   8
   0   9   6 9211.71 701.144  10
   0  -9   6 10133.1 736.670   9
   0   9   6 9733.47 699.493   4
   0  -9  -6 9155.84 656.205   9
   0   9   7 32830.6 1334.22  10
   0   9   7 33997.1 1319.84   4
   0   9  -7 34525.8 1353.37   2
   0   9   7 34619.3 1252.53   3
   0  -9   7 33488.7 1349.85   9
   0   9  -7 34158.3 1186.24   3
   0   9   7 31192.7 1247.93   1
   0   9  -7 33495.8 1314.75   8
   0   9   7 34726.1 1186.75   2
   0   9   8 989.046 256.174   3
   0   9   8 689.683 237.465   1
   0   9   8 1141.81 270.767   2
   0   9   8 1003.40 305.021  10
   0  -9   8 1391.08 351.894   9
   0   9  -8 1413.79 323.370   2
   0   9  -8 1175.50 268.770   3
   0   9   8 1055.80 311.318   4
   0   9  -8 1036.95 279.270   8
   0   9   9 2456.76 409.557   4
   0   9   9 2006.03 362.908   1
   0   9  -9 2399.83 415.888   2
   0   9   9 1871.61 376.742  10
   0   9   9 1883.35 330.101   3
   0  -9   9 2238.68 407.764   9
   0   9  -9 2128.26 382.085   8
   0   9  10 4939.06 515.301   3
   0   9  10 5518.77 608.446  10
   0  -9  10 4788.69 574.072   9
   0   9 -10 4976.85 536.946   8
   0   9  10 5148.03 561.607   1
   0   9  10 5896.55 599.626   4
   0  -9  11 5124.05 582.340   9
   0   9 -11 5184.18 559.011   8
   0   9  11 4167.05 545.106  10
   0   9  11 4982.61 585.606   1
   0   9 -12 3603.72 473.948   8
   0   9  12 3385.27 509.811   1
   0   9  12 3666.32 552.806  10
   0  -9  12 3887.49 523.409   9
   0   9  13 4914.80 305.295  14
   0   9  13 4538.38 615.107  10
   0   9  13 4896.79 330.633  23
   0   9 -13 4677.91 281.109  11
   0   9 -13 4982.17 283.698  15
   0   9  13 4610.42 598.001   1
   0  -9  13 4959.58 304.671  25
   0  -9  13 4534.18 624.210   9
   0   9  13 5214.42 272.354  19
   0   9  13 4656.40 309.216  16
   0  -9  14 18188.9 614.946  28
   0   9  14 17701.4 542.114  21
   0   9 -14 19047.6 558.818  15
   0   9  14 17190.6 605.134  17
   0   9  14 17571.4 600.114  16
   0   9  14 17422.8 585.026  14
   0   9  14 18270.1 527.758  19
   0   9 -14 18514.9 560.027  11
   0  -9  14 17531.1 573.188  25
   0   9  14 18382.9 632.078  23
   0   9  15 387.032 136.365  19
   0   9  15 435.168 136.901  21
   0  -9  15 601.075 172.928  28
   0   9 -15 348.586 134.771  11
   0   9 -15 305.316 123.681  15
   0   9  15 473.433 153.875  16
   0  -9  15 524.979 165.948  25
   0   9  15 481.584 162.216  14
   0   9  15 483.953 169.231  23
   0   9  15 372.185 163.284  17
   0   9  16 543.235 146.352  13
   0   9  16 774.476 152.176  19
   0   9  16 557.231 146.695  21
   0   9  16 676.200 163.586  16
   0   9  16 881.311 190.871  23
   0   9 -16 870.089 157.013  15
   0  -9  16 639.500 169.164  28
   0   9  16 919.084 185.317  14
   0   9  16 748.050 177.260  17
   0  -9  16 825.176 184.916  25
   0   9 -16 1015.55 159.619  11
   0   9  17 1061.88 172.133  13
   0   9 -17 1107.34 176.605  11
   0   9  17 890.163 181.068  14
   0   9  17 941.073 186.406  16
   0   9  17 953.294 172.852  21
   0   9  17 988.957 163.708  19
   0  -9  17 988.572 182.087  28
   0   9  17 988.615 198.101  23
   0   9  17 1009.67 207.011  17
   0   9 -17 1123.91 163.982  15
   0  -9  17 927.954 184.743  25
   0  -9  18 5241.74 334.784  25
   0   9  18 6224.25 320.945  19
   0   9  18 5551.96 351.678  17
   0   9  18 5534.17 367.420  23
   0   9 -18 6027.29 319.139  11
   0  -9  18 5340.29 353.828  28
   0   9  18 5876.91 330.989  21
   0   9  18 5837.06 337.517  13
   0   9  18 5347.68 339.640  14
   0   9 -18 6275.33 313.107  15
   0   9  18 5831.98 357.090  16
   0   9  19 571.932 149.134  21
   0   9  19 580.568 166.188  17
   0   9  19 662.831 172.690  16
   0   9  19 680.283 162.688  14
   0   9 -19 460.678 129.509  11
   0   9  19 428.387 149.152  13
   0  -9  19 401.300 167.933  28
   0   9 -19 731.998 143.945  15
   0   9  19 622.049 183.060  23
   0  -9  19 648.851 177.335  25
   0   9  20 244.336 130.326  17
   0   9  20 477.737 146.949  13
   0  -9  20 491.074 163.998  28
   0   9  20 571.887 161.191  16
   0   9  20 574.844 153.676  14
   0   9  20 438.412 165.847  23
   0  -9  20 775.263 170.524  25
   0   9 -20 578.513 119.090  15
   0   9  20 581.130 141.037  21
   0   9 -20 689.129 134.591  11
   0   9  21 483.624 159.720  23
   0   9  21 470.061 147.467  17
   0   9  21 636.426 151.741  16
   0   9  21 653.320 155.654  14
   0   9  21 551.942 143.547  21
   0  -9  21 566.381 167.562  25
   0   9 -21 614.713 119.636  11
   0   9  21 561.645 141.056  13
   0  -9  21 603.113 166.347  28
   0   9  22 1685.94 182.010  21
   0   9  22 1651.65 185.952  13
   0  -9  22 1755.10 212.756  28
   0   9  22 1791.60 190.335  16
   0  -9  22 1895.38 212.403  25
   0   9  22 1598.83 176.152  14
   0   9  22 1568.57 187.873  17
   0   9  22 1898.66 215.624  23
   0  -9  22 1732.54 179.769  17
   0   9  23 329.886 121.411  17
   0   9  23 447.929 117.086  13
   0  -9  23 427.220 134.304  25
   0   9  23 436.758 122.090  14
   0   9  23 552.964 121.966  21
   0  -9  23 394.416 140.607  28
   0   9  23 310.620 134.667  23
   0  -9  23 515.663 121.931  17
   0   9  23 532.326 125.201  16
   0   9  24 849.597 123.116  16
   0   9  24 926.089 120.932  14
   0   9  24 701.585 140.042  23
   0  -9  24 890.152 151.332  28
   0   9  24 941.754 132.299  13
   0  -9  24 824.107 131.654  25
   0  -9  24 828.219 127.745  17
   0   9  24 1043.22 135.023  21
   0   9  25 59.4765 77.0999  13
   0  -9  25 200.833 91.1549  25
   0   9  25 171.799 82.0660  21
   0   9  25 343.041 107.817  23
   0  -9  25 84.6691 76.0836  17
   0  -9  25 88.1898 87.0685  28
   0  -9  26 821.383 96.6478  25
   0   9  26 681.791 100.978  23
   0   9  26 853.939 95.2307  21
   0  -9  26 895.853 112.009  28
   0  10   0 1526.70 303.991   4
   0  10   0 1909.17 333.043   2
   0  10   0 1462.53 277.947   3
   0 -10   0 1539.86 337.972   9
   0  10   0 1537.45 305.577   8
   0  10   1 10807.6 717.601   4
   0  10   1 10983.3 702.401   2
   0  10  -1 10524.8 714.180   8
   0 -10  -1 9760.34 704.261   9
   0  10  -1 10291.3 698.040   2
   0  10   1 10356.4 677.268   8
   0  10  -1 10495.0 670.795   4
   0  10   1 10670.5 685.521   3
   0 -10   1 9376.33 705.199   9
   0  10  -1 10083.9 661.573   3
   0  10  -2 6117.84 509.940   4
   0  10   2 6985.95 544.394   8
   0  10  -2 6385.49 574.929   8
   0 -10   2 7168.79 629.717   9
   0  10   2 6148.45 559.491   4
   0  10  -2 6478.44 560.653   2
   0 -10  -2 6609.11 591.522   9
   0  10   2 6796.39 555.485   3
   0  10  -2 6078.99 521.895   3
   0  10   2 7071.80 566.508   2
   0  10  -3 3090.41 389.604   3
   0  10   3 4013.53 438.917   2
   0  10   3 2873.61 417.168   4
   0  10   3 3054.13 405.009   3
   0  10   3 2989.50 375.547   8
   0  10  -3 3190.28 421.452   8
   0 -10   3 2706.85 438.670   9
   0  10  -3 3374.88 374.104   4
   0  10  -3 3438.16 433.643   2
   0 -10  -3 3281.28 434.374   9
   0 -10  -4 2608.33 407.079   9
   0  10   4 3305.17 397.899   2
   0  10  -4 3804.10 429.342   3
   0  10  -4 3274.70 440.060   8
   0 -10   4 3164.26 478.821   9
   0  10   4 3156.21 400.901   3
   0  10   4 3479.83 458.418   4
   0  10  -4 3667.64 455.147   2
   0  10   5 917.669 272.259   4
   0  10   5 853.792 249.958   3
   0  10  -5 1361.21 279.228   3
   0  10  -5 775.955 267.009   8
   0 -10   5 1530.03 371.663   9
   0  10   5 1212.05 276.953   2
   0 -10  -5 1164.04 283.821   9
   0  10  -5 1221.88 298.996   2
   0  10  -6 2309.05 392.392   8
   0 -10  -6 2437.60 371.633   9
   0  10  -6 2551.91 360.558   3
   0  10   6 2976.11 417.859   1
   0  10   6 2974.99 389.524   2
   0  10   6 2428.97 408.748   4
   0  10   6 3045.35 419.019   3
   0 -10   6 2879.39 474.326   9
   0  10  -6 3055.62 444.694   2
   0  10   7 36196.2 1292.46   2
   0  10  -7 37732.5 1508.71   2
   0  10   7 37142.7 1373.80   3
   0  10  -7 37124.5 1467.84   8
   0  10  -7 35249.5 1274.95   3
   0 -10   7 36945.8 1484.52   9
   0  10   7 34363.3 1414.97   4
   0  10   7 36034.0 1402.43   1
   0  10  -8 1729.47 364.388   2
   0  10   8 1507.53 312.975   3
   0 -10   8 1794.97 414.377   9
   0  10   8 1483.13 361.932   4
   0  10   8 1766.83 367.287  10
   0  10   8 1466.05 336.001   1
   0  10   8 1613.76 311.074   2
   0  10  -8 1675.31 357.468   8
   0  10  -9 44.0197 232.459   2
   0  10   9 153.960 262.064   4
   0  10  -9 83.0376 199.715   8
   0  10   9 26.4093 198.957   3
   0  10   9-10.6056 207.972  10
   0 -10   9 150.468 284.520   9
   0  10   9-16.8857 194.938   1
   0  10 -10-79.1144 286.468   2
   0 -10  10 14.4766 253.502   9
   0  10 -10-16.7311 205.881   8
   0  10  10-5.65486 186.721   3
   0  10  10-32.7364 209.407  10
   0  10  10 3.81364 205.702   1
   0  10  11 542.619 280.796   1
   0 -10  11 209.742 281.031   9
   0  10 -11 990.236 358.514   2
   0  10  11 126.036 248.169  10
   0  10 -11 265.217 224.162   8
   0  10 -12 2899.62 463.128   8
   0 -10  12 2564.04 235.224  28
   0  10  12 2677.63 486.042  10
   0  10  12 2903.59 217.789  19
   0  10 -12 3203.63 241.294  15
   0  10  12 2490.31 242.585  17
   0  10  12 2620.98 241.619  14
   0  10  12 2714.97 221.327  20
   0  10  12 2602.57 472.964   1
   0 -10  12 2590.44 231.281  25
   0 -10  12 2650.22 488.839   9
   0  10 -12 3006.95 242.232  11
   0  10  12 2784.35 255.945  16
   0  10 -12 2637.26 492.061   2
   0  10  12 2843.81 266.922  23
   0  10  13 745.735 167.658  14
   0  10 -13 1094.49 165.757  15
   0 -10  13 961.729 171.740  25
   0  10  13 983.234 160.358  21
   0  10  13 930.508 143.617  19
   0  10  13 854.865 175.908  16
   0 -10  13 944.261 167.699  28
   0  10  13 826.397 187.322  23
   0  10 -13 832.623 155.755  11
   0  10  13 1023.22 175.247  20
   0  10  13 803.368 169.181  17
   0 -10  14 4115.20 294.513  25
   0  10  14 3612.78 300.756  17
   0  10 -14 4199.60 280.900  11
   0  10  14 3694.54 292.488  14
   0  10  14 4128.70 266.569  21
   0  10  14 3889.60 303.842  16
   0  10  14 3716.00 307.094  23
   0  10  14 4086.90 261.110  19
   0 -10  14 4325.95 304.660  28
   0  10 -14 4256.94 280.033  15
   0  10  15 4696.82 328.315  16
   0  10  15 4991.66 341.276  17
   0  10  15 4948.01 346.000  23
   0 -10  15 5172.04 335.939  28
   0  10  15 4721.22 321.419  14
   0  10 -15 5334.93 305.136  15
   0  10  15 4817.77 289.831  21
   0 -10  15 4728.65 310.343  25
   0  10  15 5150.94 288.054  19
   0  10 -15 4496.69 291.955  11
   0  10  16 204.134 144.598  14
   0  10  16 321.934 127.566  21
   0  10 -16 78.0009 131.657  11
   0 -10  16 386.577 161.375  25
   0  10  16 403.936 137.931  19
   0 -10  16 340.022 153.371  28
   0  10  16 295.668 170.678  23
   0  10  16 142.674 144.735  17
   0  10 -16 202.950 118.710  15
   0  10  16 534.437 178.180  16
   0 -10  17 643.103 174.230  28
   0  10 -17 571.279 157.045  11
   0  10  17 338.641 167.593  14
   0  10  17 368.203 178.930  23
   0 -10  17 485.566 178.630  25
   0  10 -17 584.814 144.370  15
   0  10  17 810.969 163.262  19
   0  10  17 639.253 180.764  17
   0  10  17 582.445 182.151  16
   0  10  17 485.538 146.800  21
   0 -10  18 4130.94 296.717  25
   0  10 -18 4305.41 274.776  11
   0  10  18 3857.57 312.733  23
   0 -10  18 4161.90 308.545  28
   0  10  18 4217.38 304.987  14
   0  10  18 4455.77 284.136  21
   0  10  18 3792.21 299.675  17
   0  10 -18 4900.07 278.150  15
   0  10  18 4381.36 275.702  19
   0  10  18 3910.07 298.314  16
   0 -10  19 2365.54 246.058  28
   0  10  19 2873.97 233.506  19
   0  10  19 2443.90 239.918  17
   0  10  19 2533.01 243.982  16
   0  10 -19 2439.43 211.161  11
   0  10  19 2566.03 221.354  21
   0  10  19 2411.57 239.765  14
   0  10  19 2583.29 263.109  23
   0  10 -19 2723.22 206.039  15
   0  10  19 2133.87 207.645  13
   0 -10  19 2604.74 246.291  25
   0  10 -20 5342.87 280.247  11
   0  10  20 4609.79 280.403  13
   0 -10  20 4490.08 310.945  28
   0 -10  20 5057.19 315.136  25
   0  10  20 5126.82 316.810  16
   0  10  20 4454.19 270.073  21
   0  10 -20 5293.03 265.448  15
   0  10  20 4396.81 318.365  23
   0  10  20 5222.61 314.422  14
   0  10  20 4462.87 296.587  17
   0  10  21 1961.29 207.294  16
   0 -10  21 1652.26 204.156  28
   0  10  21 1868.65 193.482  17
   0  10 -21 2024.25 169.656  11
   0  10  21 2001.15 228.907  23
   0  10  21 1979.38 185.290  21
   0 -10  21 2244.01 219.333  25
   0  10  21 1790.39 200.951  14
   0  10  21 1908.66 188.109  13
   0 -10  22 925.690 159.677  25
   0  10  22 1005.47 144.673  13
   0  10  22 1118.49 145.269  21
   0  10  22 939.209 145.434  14
   0 -10  22 940.481 141.357  17
   0  10  22 815.410 163.945  23
   0  10  22 1068.76 159.809  17
   0 -10  22 977.910 160.137  28
   0  10  22 1061.97 163.048  16
   0  10  23 1013.80 133.797  13
   0 -10  23 1320.50 160.511  28
   0  10  23 1442.41 162.642  16
   0  10  23 1080.64 137.458  21
   0 -10  23 1174.77 143.678  17
   0 -10  23 1332.98 159.847  25
   0  10  23 1107.37 139.168  14
   0  10  23 1173.21 161.224  23
   0  10  24 956.686 141.106  23
   0 -10  24 777.613 108.205  17
   0  10  24 820.918 110.628  14
   0 -10  24 935.674 133.012  28
   0 -10  24 819.134 125.338  25
   0  10  24 938.559 113.529  13
   0  10  24 743.521 109.144  21
   0 -10  25 75.6078 78.4989  28
   0 -10  25 171.870 77.4719  25
   0  10  25 129.673 80.7091  23
   0  10  25 227.493 70.3481  21
   0  11   0-192.221 248.067   2
   0  11   0 31.3629 169.755   8
   0  11   0 152.688 195.362   4
   0 -11   0 57.0415 219.661   9
   0  11   0 97.8122 193.908   3
   0 -11  -1 4650.46 544.286   9
   0  11   1 4624.12 487.883   3
   0  11  -1 5222.67 521.187   3
   0  11  -1 5207.26 514.465   4
   0  11   1 5143.96 524.334   2
   0  11   1 5734.26 558.584   4
   0  11  -1 5540.88 563.460   8
   0  11   1 6287.79 574.256   8
   0  11  -1 5450.18 554.605   2
   0 -11   1 4529.42 527.829   9
   0 -11   2 1077.09 358.694   9
   0  11  -2 757.523 262.358   2
   0  11  -2 900.687 279.995   8
   0  11   2 938.275 273.460   3
   0  11  -2 898.997 249.375   3
   0  11   2 671.937 252.059   2
   0  11   2 1083.38 274.390   8
   0 -11  -2 702.066 283.024   9
   0  11   2 1030.22 308.110   4
   0  11  -2 921.896 270.671   4
   0  11   3 84.9188 182.512   3
   0  11  -3 58.4021 188.150   3
   0  11   3 335.096 238.301   2
   0 -11   3 106.121 262.325   9
   0 -11  -3 263.065 244.471   9
   0  11  -3 144.182 190.667   8
   0  11  -3 128.761 217.049   2
   0  11   3 237.691 215.147   4
   0  11   4 6430.58 620.555   4
   0  11   4 6025.22 560.176   3
   0  11  -4 7143.76 647.845   2
   0 -11   4 5741.30 636.729   9
   0  11  -4 6760.75 647.039   8
   0  11  -4 6271.47 564.071   3
   0  11   4 5471.14 535.647   2
   0  11   5 1434.19 310.734   2
   0  11  -5 1598.28 356.736   8
   0  11  -5 1644.32 364.681   2
   0  11   5 1206.98 299.396   3
   0  11  -5 1325.84 316.489   3
   0 -11   5 1436.04 379.546   9
   0  11   5 1594.00 360.409   4
   0 -11   6 5702.99 625.638   9
   0  11   6 5697.57 569.784   3
   0  11  -6 6857.40 661.379   8
   0  11   6 6280.92 567.068   2
   0  11   6 5599.84 611.551   4
   0  11  -6 5999.79 630.370   2
   0 -11   7 2126.44 457.771   9
   0  11   7 2187.74 370.759   3
   0  11  -7 1873.22 394.512   8
   0  11  -7 2122.35 393.170   2
   0  11   7 1884.79 387.451   4
   0  11   7 2074.59 347.871   2
   0  11  -8 3161.24 484.229   2
   0  11   8 3648.04 463.644   2
   0  11  -8 2933.71 468.697   8
   0 -11   8 3702.74 548.078   9
   0  11   8 3297.73 504.356   4
   0  11   8 3101.92 440.762   3
   0  11  -9 182.842 239.989   8
   0 -11   9 222.966 263.726   9
   0  11   9 50.3009 208.524   3
   0  11  -9 58.0104 250.467   2
   0  11 -10 1729.57 413.291   2
   0  11  10 1233.46 345.096   3
   0  11  10 1287.10 180.300  20
   0  11  10 1882.36 182.881  19
   0  11 -10 1482.06 185.410  15
   0 -11  10 1447.13 182.308  25
   0  11  10 1277.43 184.636  14
   0  11  10 1583.42 219.694  17
   0 -11  10 1222.75 408.431   9
   0  11 -10 1511.26 181.083  11
   0  11  10 1291.60 200.932  23
   0  11 -10 1323.61 339.155   8
   0  11  10 1356.88 192.986  16
   0  11  10 1534.60 164.853  26
   0  11  11 413.533 154.718  23
   0  11  11 490.420 145.870  14
   0  11  11 687.758 161.352  20
   0 -11  11 717.475 160.935  25
   0  11  11 625.965 179.717  17
   0  11 -11 380.971 126.402  11
   0  11  11 355.570 144.327  16
   0  11  11 597.388 134.171  26
   0  11 -11 474.723 142.496  15
   0  11  11 517.431 129.492  19
   0  11  12 1953.62 216.807  20
   0  11  12 2026.85 244.635  23
   0  11  12 2432.33 213.055  19
   0  11 -12 1958.07 208.041  15
   0  11  12 1909.96 236.393  17
   0 -11  12 2117.38 224.397  25
   0  11 -12 1830.28 200.446  11
   0  11  12 2195.19 234.214  14
   0  11  12 2085.07 240.279  16
   0 -11  13 5323.89 320.937  25
   0  11  13 5195.55 294.914  19
   0  11  13 5260.17 354.120  23
   0  11  13 5381.63 338.964  14
   0  11  13 4634.78 342.498  17
   0  11  13 5075.48 308.457  20
   0  11  13 5457.34 351.044  16
   0 -11  13 4552.24 306.311  28
   0  11 -13 5068.84 312.788  11
   0  11 -13 5932.15 326.088  15
   0  11  14 65.7069 155.542  23
   0  11  14-23.5581 136.269  19
   0  11  14-159.090 163.911  20
   0  11 -14 65.8928 130.382  11
   0 -11  14 238.915 136.226  28
   0  11 -14 153.147 121.611  15
   0  11  14 283.688 164.536  17
   0 -11  14 212.559 151.212  25
   0  11  14 11.8525 139.537  14
   0  11  14 146.468 160.420  16
   0  11  14 420.151 138.693  21
   0 -11  15 1989.01 227.858  25
   0  11  15 2340.13 214.167  19
   0  11 -15 2562.31 230.291  15
   0  11  15 2110.95 203.076  21
   0  11  15 2434.09 264.506  23
   0  11  15 2211.83 238.470  16
   0 -11  15 2191.82 232.661  28
   0  11 -15 2325.79 224.975  11
   0  11  15 2230.70 251.997  17
   0  11  15 2274.01 241.646  14
   0  11  16 1555.16 241.318  23
   0  11  16 1648.06 186.857  21
   0  11 -16 1756.62 203.664  11
   0  11  16 1290.99 201.067  16
   0 -11  16 1665.27 213.445  25
   0  11  16 1600.64 217.355  14
   0  11  16 1720.29 196.347  19
   0 -11  16 1739.78 214.906  28
   0  11  16 1568.23 223.057  17
   0  11 -16 1611.56 190.088  15
   0  11  17 2538.79 254.434  16
   0  11  17 2566.93 258.737  17
   0  11  17 2347.01 264.076  23
   0  11  17 2587.36 223.660  19
   0 -11  17 2678.11 250.185  25
   0  11 -17 2653.42 224.714  15
   0  11  17 2524.03 211.633  21
   0 -11  17 2278.22 242.229  28
   0  11  17 1981.17 225.079  14
   0  11 -17 2251.21 217.432  11
   0  11  18 1604.66 189.447  19
   0  11  18 1501.70 211.402  17
   0  11  18 1586.87 233.136  23
   0  11 -18 1363.01 176.416  11
   0  11 -18 1563.63 172.517  15
   0 -11  18 1672.07 211.955  25
   0  11  18 1550.17 208.228  14
   0  11  18 1138.22 192.139  16
   0  11  18 1543.30 176.880  21
   0 -11  18 1695.82 209.623  28
   0  11  19 1198.99 172.559  19
   0  11  19 805.692 142.399  21
   0  11 -19 872.343 144.778  11
   0  11  19 704.800 160.989  16
   0  11  19 716.652 171.307  17
   0  11  19 858.609 195.532  23
   0  11  19 928.148 180.030  14
   0  11 -19 1076.81 148.663  15
   0 -11  19 904.277 168.313  28
   0 -11  19 1220.18 191.695  25
   0  11  20 548.111 143.155  14
   0  11 -20 644.912 126.972  11
   0  11  20 627.576 149.868  17
   0 -11  20 288.979 132.360  28
   0  11 -20 583.823 117.587  15
   0 -11  20 227.969 145.962  25
   0  11  20 484.777 166.285  23
   0  11  20 436.724 126.914  21
   0  11  20 486.135 147.999  16
   0  11  21 132.409 124.055  16
   0  11 -21 355.533 103.245  11
   0  11  21 224.520 136.953  23
   0 -11  21 394.905 140.638  25
   0  11  21 245.580 130.100  14
   0 -11  21 279.487 121.702  28
   0  11  21 218.951 102.374  21
   0 -11  22 2502.15 183.244  17
   0 -11  22 2445.83 196.227  25
   0  11  22 2303.73 207.834  23
   0 -11  22 2527.77 204.802  28
   0  11  22 2505.22 176.517  21
   0  11  22 2927.67 211.454  16
   0  11 -22 2743.08 163.571  11
   0  11  22 2520.64 196.644  14
   0 -11  23 5368.98 257.797  28
   0 -11  23 6056.26 261.110  25
   0 -11  23 5265.21 227.082  17
   0  11  23 5492.50 245.104  14
   0  11  23 5275.27 221.319  21
   0  11  23 5462.45 271.579  23
   0 -11  24 134.094 68.3909  17
   0  11  24 186.588 79.2161  14
   0 -11  24 29.1193 79.5836  25
   0  11  24-139.366 95.4987  23
   0 -11  24 10.4027 76.0485  28
   0  12   0 713.967 276.127   3
   0  12   0 788.431 290.865   4
   0  12   0 703.562 258.061   8
   0  12   0 325.229 208.529   2
   0 -12   0 363.718 254.897   9
   0  12  -1 1133.64 320.072   2
   0  12  -1 1264.25 323.062   8
   0  12   1 1325.02 319.158   4
   0  12   1 1298.42 306.504   3
   0  12  -1 984.996 270.616   3
   0  12  -1 1003.48 301.476   4
   0  12   1 1034.65 290.758   2
   0  12   1 1144.48 302.752   8
   0 -12   1 1507.79 386.092   9
   0  12   2 1982.60 369.234   3
   0  12  -2 2130.00 383.056   2
   0  12   2 2101.43 392.297   4
   0  12  -2 2080.99 400.809   8
   0  12   2 2571.45 418.050   2
   0  12  -2 2361.67 393.591   3
   0 -12   2 1792.94 437.958   9
   0  12  -3 15514.4 913.690   3
   0  12   3 17020.1 976.852   2
   0  12  -3 17607.9 1038.54   2
   0  12  -3 16902.6 1036.81   8
   0  12   3 16269.4 1017.16   4
   0  12   3 15773.7 942.093   3
   0 -12   3 16025.7 1042.96   9
   0  12   4 13095.5 865.712   3
   0  12   4 12363.1 904.043   4
   0 -12   4 12149.8 912.878   9
   0  12  -4 13435.2 938.964   8
   0  12  -4 11708.5 793.805   3
   0  12   4 12899.2 851.888   2
   0  12  -4 12699.9 907.913   2
   0  12   5 580.975 264.518   2
   0  12   5 581.360 278.803   3
   0  12  -5 332.828 253.748   8
   0  12   5 567.097 304.023   4
   0  12  -5 276.128 224.081   2
   0 -12   5 80.5181 297.610   9
   0  12   6 51.1499 206.865   3
   0  12  -6 428.570 259.328   2
   0 -12   6 437.840 319.411   9
   0  12   6 803.381 340.545   4
   0  12   6 146.853 203.244   2
   0  12   6 285.256 141.364  20
   0  12  -6-9.84525 262.954   8
   0 -12   7 12894.3 958.368   9
   0  12  -7 14443.1 489.280  15
   0  12   7 14516.4 534.379  23
   0  12   7 14729.6 462.873  19
   0  12   7 14307.2 503.926  20
   0  12   7 14660.7 532.907  16
   0  12   7 15092.0 931.263   2
   0  12   7 14904.5 952.580   3
   0  12  -7 14128.2 1001.67   8
   0  12   7 15023.1 474.364  26
   0  12  -7 15474.7 1059.50   2
   0  12   7 14319.3 1010.36   4
   0  12   7 14594.9 509.215  14
   0  12  -7 14234.3 475.697  11
   0  12   8 2223.02 202.823  26
   0  12   8 2548.87 248.986  23
   0  12   8 2273.51 237.773  16
   0  12   8 2331.94 202.676  19
   0  12   8 2164.51 224.369  20
   0  12  -8 2695.35 231.702  15
   0 -12   8 2770.46 501.041   9
   0  12  -8 2278.33 212.779  11
   0  12   8 2332.15 223.641  14
   0  12  -9 4328.21 279.029  15
   0  12   9 4085.82 283.751  20
   0 -12   9 3637.37 256.386  25
   0  12   9 4141.53 301.424  23
   0  12   9 3854.64 249.604  19
   0  12  -9 3812.72 265.339  11
   0  12   9 4062.41 290.217  14
   0  12   9 4203.05 306.616  16
   0  12   9 3659.74 243.251  26
   0  12  10 12.3240 137.767  16
   0  12 -10 134.482 130.025  11
   0  12  10 375.863 172.750  20
   0  12  10 123.221 132.615  14
   0  12  10 140.393 116.889  19
   0  12 -10 195.838 133.081  15
   0  12  10-1.13035 108.481  26
   0  12  10 128.481 146.113  23
   0 -12  10 231.727 132.701  25
   0  12  11 143.537 123.910  19
   0 -12  11-116.222 138.971  25
   0  12 -11-152.909 139.027  15
   0  12  11 173.374 145.975  20
   0  12  11-193.527 163.550  16
   0  12 -11-15.4835 126.846  11
   0  12  11-0.09677 134.193  14
   0  12  11 158.671 119.537  26
   0  12  11 87.4269 152.673  23
   0  12 -12 1555.28 196.460  15
   0  12  12 1323.84 207.711  16
   0  12  12 1292.23 207.117  14
   0 -12  12 1329.25 186.867  25
   0  12  12 1377.06 167.058  26
   0  12  12 1280.27 195.383  20
   0  12 -12 1495.86 195.098  11
   0  12  12 1473.56 180.004  19
   0  12  12 1280.88 210.660  23
   0  12  13 10002.1 453.211  14
   0  12  13 9732.70 476.553  17
   0  12  13 9187.63 453.091  16
   0  12 -13 10712.2 431.253  15
   0 -12  13 9637.98 425.371  25
   0  12  13 10493.8 486.005  23
   0  12 -13 10035.3 424.933  11
   0  12  13 10564.1 404.498  19
   0  12  13 8876.13 394.868  20
   0  12  14 268.794 168.024  17
   0  12 -14 62.6180 129.742  11
   0 -12  14 75.7166 146.540  25
   0  12  14 2.78468 121.787  19
   0  12  14-46.8648 153.687  16
   0  12  14-162.172 158.515  14
   0  12 -14 78.8102 126.920  15
   0  12  14-61.5782 172.384  23
   0  12  14-231.293 181.029  20
   0 -12  15 286.788 141.288  25
   0  12  15-200.845 145.665  20
   0  12  15 93.7044 160.035  23
   0  12 -15 485.798 149.275  15
   0  12  15 403.017 139.791  19
   0 -12  15 236.216 130.422  28
   0  12 -15 69.8008 138.588  11
   0  12  15 432.075 156.098  14
   0  12  15 158.767 143.494  16
   0  12  15 410.074 163.899  17
   0  12  16 26.1340 140.517  14
   0  12  16 122.419 148.914  16
   0 -12  16 7.57993 136.052  25
   0  12 -16 108.755 118.204  15
   0  12 -16 117.862 135.474  11
   0  12  16-0.87197 159.578  23
   0  12  16 65.3892 119.176  19
   0 -12  16 144.405 123.894  28
   0  12  17 174.572 139.896  14
   0 -12  17 394.610 135.331  28
   0 -12  17 343.606 143.097  25
   0  12 -17 475.737 133.139  15
   0  12  17 93.9367 144.397  16
   0  12  17 413.037 118.932  21
   0  12 -17 371.388 128.690  11
   0  12  17 465.483 138.829  19
   0  12  17 390.842 164.690  23
   0  12 -18-74.3426 114.578  11
   0  12  18-59.4474 145.204  23
   0  12  18-167.785 145.313  14
   0  12  18 26.0821 92.4885  21
   0  12 -18-79.3183 107.700  15
   0  12  18-67.9767 157.496  16
   0 -12  18 49.5587 118.435  28
   0 -12  18 153.760 136.394  25
   0  12  18 137.294 113.292  19
   0  12  19 188.562 142.184  16
   0  12  19 537.055 174.899  23
   0  12  19 91.0936 128.578  14
   0 -12  19 222.122 121.124  28
   0  12 -19 176.805 102.388  15
   0  12 -19 282.049 118.695  11
   0  12  19 153.662 102.468  21
   0 -12  19 141.641 131.071  25
   0  12  20 44.4964 132.283  23
   0  12 -20 85.6827 93.9295  11
   0  12  20 121.723 117.914  14
   0  12  20 349.711 151.797  16
   0 -12  20 255.811 125.796  28
   0 -12  20 105.240 119.478  25
   0  12  20 162.440 92.6741  21
   0  12 -20 19.1176 84.5010  15
   0  12  21 238.039 114.976  14
   0  12  21 122.763 79.7232  21
   0 -12  21 166.759 98.4698  28
   0  12 -21 73.5455 81.7119  11
   0  12  21 148.652 123.895  23
   0 -12  21 180.482 114.458  25
   0  12  21 245.785 120.579  16
   0 -12  22 2576.24 184.003  25
   0  12  22 2754.47 182.096  14
   0 -12  22 2379.52 173.117  28
   0  12  22 2565.54 193.690  23
   0  12 -22 2709.31 152.992  11
   0 -12  22 2130.30 153.614  17
   0 -12  23 857.292 98.6670  17
   0 -12  23 1071.18 116.642  25
   0  12  23 909.954 123.166  23
   0  12  23 1067.66 115.918  14
   0 -12  24 283.750 72.5562  25
   0  12  24 252.451 75.2387  23
   0  13   0 4.84928 108.048  19
   0  13   0 52.0890 204.377   3
   0  13   0-158.724 156.972  20
   0  13   0-26.0963 215.697   2
   0  13   0 37.8779 113.665  26
   0  13   1 436.282 143.076  26
   0  13   1 664.911 299.662   2
   0  13  -1 560.372 278.880   2
   0  13   1 430.848 135.518  19
   0  13  -1-87.3345 163.321  20
   0  13  -1 443.736 145.618  26
   0  13  -1 674.668 286.568   3
   0  13  -1 544.661 169.615  19
   0  13   1 771.080 168.273  20
   0  13   1 369.788 235.740   3
   0  13  -2 20741.3 1108.23   3
   0  13   2 19627.6 562.303  26
   0  13   2 21875.2 1204.60   4
   0  13   2 20744.5 609.738  20
   0  13   2 22030.2 1169.48   2
   0  13  -2 19844.6 553.818  15
   0  13  -2 21654.7 1195.59   2
   0  13  -2 19011.0 542.941  19
   0  13  -2 19509.0 567.964  20
   0  13  -2 19202.6 555.235  26
   0  13  -2 21970.5 1225.97   8
   0  13   2 19997.0 526.542  22
   0  13   2 20124.5 552.218  19
   0  13   2 18406.0 1057.12   3
   0  13  -3 10228.0 396.098  26
   0  13  -3 10101.7 388.142  19
   0  13   3 9938.28 398.161  26
   0  13   3 10503.6 439.900  20
   0  13   3 10210.5 386.843  19
   0  13  -3 10228.0 396.194  15
   0  13   3 11633.4 860.369   3
   0  13  -4 1070.46 157.261  15
   0  13  -4 1257.66 158.988  11
   0  13   4 1458.10 212.899  16
   0  13   4 948.809 161.118  26
   0  13   4 1279.37 196.258  20
   0  13  -4 1088.58 167.168  26
   0  13   4 846.113 164.969  23
   0  13   4 1261.71 172.593  19
   0  13   5 15735.2 540.572  20
   0  13  -5 14238.9 475.344  26
   0  13  -5 15543.4 502.425  15
   0  13   5 15774.8 497.508  26
   0  13   5 15575.7 544.756  23
   0  13   5 15733.9 488.392  19
   0  13  -5 15234.4 483.279  11
   0  13   5 15567.6 548.906  16
   0  13   6 3942.97 263.190  26
   0  13   6 4513.06 270.239  19
   0  13  -6 4093.94 270.708  15
   0  13  -6 3596.44 241.481  26
   0  13   6 3878.75 268.128  14
   0  13   6 4462.45 312.479  16
   0  13   6 3655.65 285.060  23
   0  13  -6 3852.55 251.818  11
   0  13   6 4455.97 299.880  20
   0  13  -7 2920.60 219.055  26
   0  13   7 3174.73 269.970  23
   0  13   7 3405.04 243.575  26
   0  13  -7 3290.22 246.828  11
   0  13  -7 3785.88 270.259  15
   0  13   7 3717.25 285.158  20
   0  13   7 3709.26 291.257  16
   0  13   7 3305.74 257.160  14
   0  13   7 3485.22 240.007  19
   0  13   8 462.503 154.875  23
   0  13  -8 436.888 138.953  11
   0  13   8 689.894 174.888  20
   0  13   8 358.038 159.048  16
   0  13  -8 237.108 136.565  15
   0  13   8 417.227 136.604  26
   0  13   8 423.769 163.172  14
   0  13   8 556.607 149.281  19
   0  13   9 7743.73 384.041  20
   0  13   9 7461.92 402.664  23
   0  13  -9 7553.47 373.042  15
   0  13   9 7657.80 349.395  19
   0  13   9 7348.21 400.978  16
   0  13  -9 7122.30 354.822  11
   0  13   9 7513.64 379.934  14
   0  13   9 7779.00 347.932  26
   0  13  10 731.409 160.737  14
   0  13  10 830.735 180.164  16
   0  13 -10 860.304 163.086  11
   0 -13  10 869.397 152.167  25
   0  13  10 1009.24 180.470  20
   0  13  10 958.107 162.181  19
   0  13 -10 957.292 175.664  15
   0  13  10 760.747 180.815  23
   0  13  10 913.114 171.363  26
   0  13  11-32.2600 123.092  19
   0  13 -11-43.5726 127.985  15
   0  13  11-39.1522 153.111  16
   0  13  11 186.845 128.102  26
   0  13  11-102.916 145.240  23
   0 -13  11-36.6110 123.875  25
   0  13  11 85.6145 145.629  14
   0  13 -11-5.48568 126.687  11
   0  13  11-452.074 194.269  20
   0  13  12 228.738 137.339  26
   0  13  12-354.888 214.644  20
   0 -13  12 78.4716 131.579  25
   0  13  12-97.9933 136.543  19
   0  13  12-0.49345 147.109  14
   0  13 -12 96.0241 137.625  11
   0  13  12-92.7298 164.958  16
   0  13 -12 20.5682 126.982  15
   0  13  12-68.5556 151.728  23
   0  13 -13 3067.74 244.491  15
   0  13  13 2263.03 217.421  20
   0  13  13 2838.31 257.800  14
   0  13  13 2660.89 268.639  23
   0  13  13 3063.03 226.587  19
   0 -13  13 2681.35 234.224  25
   0  13 -13 3203.16 255.771  11
   0  13  13 2966.27 275.807  16
   0  13  14 1250.27 173.175  20
   0  13  14 1523.87 219.663  16
   0  13  14 1703.32 230.075  23
   0  13  14 1344.78 203.629  14
   0  13 -14 1507.91 189.379  15
   0  13 -14 1624.01 202.894  11
   0  13  14 1529.80 179.581  19
   0 -13  14 1442.00 190.637  25
   0  13  15 368.064 133.137  20
   0  13  15 276.561 161.369  16
   0  13  15 671.293 172.931  14
   0  13 -15 603.657 149.675  15
   0  13  15 407.957 166.686  23
   0  13 -15 547.653 152.575  11
   0  13  15 482.465 137.273  19
   0 -13  15 572.651 157.653  25
   0  13  16 601.489 179.382  23
   0 -13  16 710.060 156.450  25
   0  13  16 890.230 187.068  16
   0  13  16 288.588 129.030  20
   0  13  16 667.600 146.464  19
   0  13 -16 551.070 140.994  15
   0  13  16 595.684 163.617  14
   0  13 -16 603.551 150.120  11
   0  13 -17-27.1668 119.922  11
   0  13  17 215.991 155.833  16
   0  13 -17-84.5570 115.777  15
   0 -13  17 46.6432 125.655  25
   0  13  17-13.0036 141.777  23
   0  13  17-106.293 139.083  14
   0  13  17 22.3958 114.063  19
   0 -13  17 141.398 103.784  28
   0  13  18 2381.56 222.954  14
   0  13 -18 2984.74 213.102  11
   0 -13  18 2490.62 194.594  28
   0 -13  18 2640.41 214.705  25
   0  13  18 3131.81 257.257  16
   0  13  18 2623.76 247.804  23
   0  13 -18 2906.86 202.878  15
   0  13  18 2711.97 203.558  19
   0  13 -19 5906.83 260.279  15
   0  13  19 5321.28 289.963  14
   0  13  19 5528.91 313.332  23
   0 -13  19 5087.15 273.186  25
   0  13 -19 5251.67 255.692  11
   0 -13  19 4756.67 252.128  28
   0  13  19 5652.65 312.511  16
   0  13  20 1805.06 176.665  14
   0  13 -20 2049.96 156.802  11
   0 -13  20 1688.95 152.523  28
   0  13  20 1659.16 177.528  23
   0 -13  20 1838.75 168.131  25
   0  13 -20 1757.01 140.696  15
   0  13  20 2137.84 197.089  16
   0  13  21 1501.58 148.274  14
   0  13  21 1656.33 171.751  23
   0 -13  21 1722.96 151.197  25
   0  13 -21 1681.41 129.782  11
   0 -13  21 1474.18 131.917  17
   0  13 -22 46.3908 57.6121  11
   0 -13  22 94.0090 77.3918  25
   0  13  22-82.1619 78.7618  14
   0 -13  22-27.2276 61.4179  17
   0  13  22-100.453 88.8433  23
   0  14   0 13289.5 472.350  26
   0  14   0 13638.2 485.774  20
   0  14   0 13354.0 456.593  19
   0  14  -1-135.197 165.042  20
   0  14   1-280.939 194.595  20
   0  14  -1 43.9863 112.489  19
   0  14   1 208.770 143.404  26
   0  14  -1 190.767 139.884  26
   0  14   1-79.8591 127.420  19
   0  14   1 210.575 123.271  22
   0  14  -2 9809.87 400.134  26
   0  14   2 8653.03 398.418  20
   0  14   2 9798.06 385.930  19
   0  14  -2 8981.87 374.963  19
   0  14  -2 9627.23 396.341  20
   0  14   2 9693.95 401.756  26
   0  14   2 9238.34 367.219  22
   0  14   3 26937.4 727.670  20
   0  14  -3 27998.8 692.772  26
   0  14  -3 28264.9 682.493  15
   0  14  -3 26937.7 672.935  19
   0  14   3 28247.9 703.025  26
   0  14   3 27957.2 678.790  19
   0  14   4 2621.34 229.992  26
   0  14  -4 2668.83 222.957  15
   0  14  -4 2885.05 228.347  26
   0  14  -4 2527.34 220.034  19
   0  14   4 2783.83 232.346  19
   0  14   4 2282.20 232.544  20
   0  14   5 24867.1 708.036  16
   0  14  -5 24162.1 641.619  15
   0  14   5 24819.9 647.775  26
   0  14   5 23089.9 672.225  20
   0  14  -5 22301.2 609.938  19
   0  14   5 23898.1 692.651  23
   0  14  -5 22776.4 615.422  26
   0  14  -5 23137.7 616.370  11
   0  14   5 24567.0 633.189  19
   0  14   6 362.617 153.492  23
   0  14   6 343.963 143.604  26
   0  14   6 590.846 173.332  16
   0  14  -6 449.292 140.003  15
   0  14   6 194.113 168.478  20
   0  14  -6 376.353 124.291  11
   0  14  -6 416.904 138.549  26
   0  14   6 516.592 134.962  19
   0  14   7 13481.8 470.696  26
   0  14  -7 13814.4 488.927  15
   0  14  -7 12888.5 436.868  26
   0  14  -7 12985.4 463.470  11
   0  14   7 12852.2 484.887  14
   0  14   7 13320.0 518.421  23
   0  14   7 12729.2 493.113  20
   0  14   7 13835.2 537.250  16
   0  14   7 15061.6 483.246  19
   0  14   8 302.762 163.899  16
   0  14  -8 68.1427 129.943  11
   0  14   8-395.907 220.056  20
   0  14  -8 130.201 131.302  15
   0  14   8 184.314 151.207  23
   0  14   8-49.6007 117.022  19
   0  14   8-42.0490 144.478  14
   0  14   8 170.292 138.688  26
   0  14   9 1365.26 202.161  23
   0  14  -9 1126.01 170.207  11
   0  14   9 1518.35 182.806  19
   0  14   9 1324.83 186.558  14
   0  14   9 1767.60 234.328  16
   0  14   9 1561.70 188.722  26
   0  14  -9 1364.72 191.656  15
   0  14 -10 4074.31 282.469  15
   0  14  10 4115.31 319.143  16
   0  14  10 3804.28 282.534  14
   0  14  10 4577.49 277.236  19
   0  14  10 4223.46 269.271  26
   0  14  10 3292.43 261.876  20
   0  14 -10 3914.85 268.773  11
   0  14  10 3525.57 293.062  23
   0  14  11 18303.2 536.013  19
   0  14  11 17525.8 618.395  23
   0  14  11 16427.4 550.107  20
   0  14 -11 18589.0 570.419  15
   0  14  11 17712.6 515.834  26
   0  14  11 17331.9 613.408  16
   0  14 -11 17431.2 553.270  11
   0  14  11 17383.9 585.486  14
   0  14  12 906.795 191.742  16
   0 -14  12 699.326 148.534  25
   0  14 -12 774.733 166.312  11
   0  14  12 523.447 159.489  14
   0  14 -12 702.570 160.561  15
   0  14  12 193.161 147.842  20
   0  14  12 758.461 139.133  26
   0  14  12 589.990 145.074  19
   0  14  12 561.985 185.121  23
   0  14  13 1885.05 240.216  16
   0  14  13 1397.19 199.488  14
   0  14 -13 1642.61 193.972  15
   0  14  13 1808.98 184.843  19
   0  14 -13 1657.36 201.249  11
   0  14  13 1372.38 158.658  26
   0  14  13 1480.29 220.961  23
   0  14  13 1440.16 180.038  20
   0 -14  13 1619.75 193.176  25
   0  14 -14 725.159 159.849  11
   0  14  14 781.587 157.471  20
   0  14  14 947.951 180.128  14
   0  14 -14 962.917 164.313  15
   0 -14  14 824.071 162.499  25
   0  14  14 1097.25 202.703  16
   0  14  14 822.367 158.183  19
   0  14  14 851.613 195.083  23
   0  14  15 19444.8 598.067  14
   0  14 -15 20678.4 569.478  15
   0  14  15 19924.3 627.682  16
   0 -14  15 19054.4 551.043  25
   0  14  15 18941.9 617.762  23
   0  14  15 20438.8 538.391  19
   0  14  15 20095.3 543.499  20
   0  14 -15 19817.0 565.410  11
   0  14  16 2502.85 236.937  23
   0  14  16 2868.90 266.917  16
   0 -14  16 2495.38 211.492  25
   0  14 -16 2949.33 215.573  15
   0  14  16 3167.03 217.219  20
   0  14  16 2689.71 234.797  14
   0  14  16 3115.77 217.456  19
   0  14 -16 2958.06 223.291  11
   0  14 -17 776.258 133.930  15
   0  14 -17 775.962 147.030  11
   0  14  17 1165.01 189.025  16
   0 -14  17 555.673 128.841  25
   0  14  17 813.182 139.742  19
   0  14  17 657.095 146.487  14
   0  14  17 554.294 160.200  23
   0 -14  18 4121.86 231.941  25
   0  14 -18 3747.69 191.262  22
   0  14 -18 4788.88 234.658  15
   0  14  18 4759.96 282.466  16
   0  14  18 4645.15 262.164  14
   0  14  18 4041.19 264.380  23
   0  14 -18 4610.45 240.225  11
   0  14 -19 795.071 110.793  15
   0  14  19 636.338 121.017  14
   0  14 -19 802.267 117.157  11
   0 -14  19 576.015 117.206  25
   0  14  19 525.163 132.288  23
   0  14  20 242.115 106.410  23
   0  14 -20 330.055 84.1674  11
   0  14  20 372.827 104.527  14
   0 -14  20 306.625 93.5149  25
   0 -14  21 218.265 77.4059  25
   0  14  21 198.698 80.2968  14
   0  14 -21 368.886 73.6855  11
   0 -14  21 134.928 66.0003  17
   0  14  21 35.3470 81.7233  23
   0  15   0-229.464 163.711  26
   0  15   0 36.4197 121.421  22
   0  15   0 58.0951 129.787  19
   0  15   0-327.418 190.334  20
   0  15  -1 1666.33 196.388  26
   0  15   1 2284.42 209.850  19
   0  15   1 1979.82 195.578  22
   0  15  -1 1946.01 196.952  19
   0  15   1 1909.91 208.466  26
   0  15  -1 2151.27 203.340  22
   0  15   1 1569.47 199.596  20
   0  15  -1 1716.58 202.852  20
   0  15  -2-12.0982 133.716  26
   0  15   2 100.266 114.420  19
   0  15  -2 103.972 113.959  19
   0  15  -2 111.895 136.025  20
   0  15   2-369.613 206.014  20
   0  15   2 149.452 116.207  22
   0  15   2-54.2567 145.455  26
   0  15  -3 1622.21 183.157  19
   0  15  -3 1846.58 187.247  15
   0  15  -3 2005.60 207.179  26
   0  15   3 2047.82 216.912  26
   0  15   3 1875.59 193.456  19
   0  15   4 20144.6 628.965  20
   0  15  -4 20586.6 577.584  26
   0  15  -4 21210.4 588.956  15
   0  15   4 21694.2 606.236  26
   0  15   4 21890.7 588.789  19
   0  15  -4 20698.2 575.568  19
   0  15   5 7160.17 335.054  19
   0  15  -5 7778.97 351.934  15
   0  15   5 6307.54 351.998  20
   0  15  -5 6730.01 314.954  11
   0  15   5 7275.48 348.867  26
   0  15  -5 6825.53 326.647  19
   0  15  -5 6853.18 329.789  26
   0  15  -6 2689.97 226.346  15
   0  15   6 2418.71 215.992  19
   0  15   6 2719.59 239.136  23
   0  15  -6 2695.53 216.290  26
   0  15   6 2637.21 229.108  26
   0  15  -6 2550.49 214.626  19
   0  15  -6 2497.11 208.195  11
   0  15   6 2179.93 232.924  20
   0  15   7 6611.94 359.303  23
   0  15   7 6371.38 352.184  20
   0  15  -7 6761.62 335.168  15
   0  15  -7 6174.65 310.103  11
   0  15  -7 6334.10 314.971  19
   0  15  -7 6086.60 296.033  26
   0  15   7 6570.04 336.551  26
   0  15   7 6748.67 324.687  19
   0  15   8 1194.49 165.272  19
   0  15  -8 921.967 158.633  15
   0  15   8 1249.89 180.290  26
   0  15  -8 1049.61 151.781  19
   0  15  -8 1313.63 172.277  11
   0  15   8 669.214 170.927  20
   0  15   8 821.769 155.123  14
   0  15   8 895.637 179.151  23
   0  15   9-53.1988 129.933  14
   0  15   9 30.9518 139.589  23
   0  15   9-230.504 170.806  20
   0  15  -9 43.8438 117.617  11
   0  15  -9-78.2420 108.144  19
   0  15   9 30.4452 124.071  26
   0  15   9-13.3534 114.640  19
   0  15  -9 323.480 131.181  15
   0  15  10 3596.92 269.323  14
   0  15  10 3599.69 284.033  23
   0  15  10 3729.07 253.454  26
   0  15  10 3516.05 266.569  20
   0  15 -10 3632.97 250.378  11
   0  15  10 4146.72 315.408  16
   0  15  10 3676.12 244.356  19
   0  15 -10 3782.15 263.747  15
   0  15  11 766.679 171.346  20
   0  15  11 780.437 162.643  14
   0  15  11 1172.63 160.866  26
   0  15 -11 948.286 156.479  11
   0  15  11 902.240 151.287  19
   0  15  11 926.575 178.143  23
   0  15 -11 1002.63 163.187  15
   0  15  11 1353.99 215.032  16
   0  15  12 1185.34 199.067  16
   0  15  12 540.862 150.443  14
   0  15 -12 1050.05 165.573  15
   0  15  12 765.197 139.880  26
   0  15 -12 868.843 152.923  11
   0  15  12 719.361 135.573  19
   0  15  12 856.302 170.504  20
   0  15  12 1013.94 180.787  23
   0  15 -13 1622.46 185.041  15
   0  15  13 1718.87 168.309  26
   0  15  13 1875.36 230.788  16
   0  15 -13 1676.01 184.201  11
   0 -15  13 1642.34 176.155  25
   0  15  13 1839.52 203.399  14
   0  15  13 1487.69 196.843  23
   0  15  13 1665.49 173.469  19
   0  15  13 1972.29 210.485  20
   0  15  14 4060.95 271.225  14
   0  15 -14 5057.13 275.766  15
   0 -15  14 3643.88 230.811  25
   0  15  14 5232.94 324.545  16
   0  15 -14 4314.97 259.303  11
   0  15  14 4881.13 268.175  20
   0  15  14 4718.52 254.415  19
   0  15  14 4218.26 286.797  23
   0 -15  15 2424.99 193.112  25
   0  15  15 2275.34 223.458  23
   0  15 -15 3074.74 209.747  15
   0  15 -15 2623.98 204.725  11
   0  15  15 2690.36 209.563  20
   0  15  15 2658.67 222.140  14
   0  15  15 2468.46 189.797  19
   0  15 -16 135.091 92.5010  15
   0  15  16 173.044 130.494  23
   0  15  16 122.988 112.360  14
   0 -15  16 242.380 101.010  25
   0  15 -16 36.1768 85.2517  22
   0  15 -16 195.892 109.319  11
   0  15  16 251.275 107.060  19
   0  15  17 841.237 140.589  14
   0  15  17 897.687 123.320  19
   0  15 -17 854.307 127.967  11
   0  15 -17 619.855 100.422  22
   0 -15  17 862.184 119.155  25
   0  15 -17 1001.30 123.694  15
   0  15  17 971.010 155.274  23
   0  15  18 1672.57 162.223  23
   0  15 -18 1766.43 141.497  11
   0  15  18 1668.46 159.279  14
   0  15 -18 1543.71 114.842  22
   0  15 -18 1843.02 139.205  15
   0 -15  18 1545.91 132.414  25
   0 -15  19 250.739 80.9729  25
   0  15  19 92.0108 88.2409  23
   0  15  19 199.625 94.1831  14
   0  15 -19 171.014 77.9265  11
   0  15 -20 17.0524 53.5685  11
   0  15  20-75.6942 71.5388  23
   0  15  20 13.4577 67.3049  14
   0  16   0 731.451 142.185  19
   0  16   0 742.044 176.833  20
   0  16   0 628.336 140.608  22
   0  16   0 312.338 139.571  26
   0  16   1 2594.24 228.303  26
   0  16   1 2622.99 210.306  19
   0  16  -1 2400.22 215.640  26
   0  16   1 2623.64 210.095  22
   0  16  -1 2672.36 217.687  19
   0  16  -1 2789.85 236.201  20
   0  16  -1 2718.85 221.647  22
   0  16   1 2600.88 233.433  20
   0  16  -2 4178.25 270.795  20
   0  16   2 4024.91 255.672  19
   0  16   2 4191.40 289.350  20
   0  16  -2 3844.14 258.842  26
   0  16   2 3759.32 235.949  22
   0  16  -2 3786.76 244.107  19
   0  16   2 3976.10 271.525  26
   0  16  -2 3431.17 245.046  22
   0  16   3 291.452 137.780  26
   0  16   3 120.696 151.041  20
   0  16  -3 163.981 141.084  26
   0  16   3 335.219 125.111  19
   0  16  -3 471.504 137.382  22
   0  16  -3 249.178 110.496  19
   0  16  -4 5808.55 295.961  19
   0  16   4 5816.66 319.719  26
   0  16   4 6021.08 299.251  19
   0  16  -4 5945.08 310.905  22
   0  16  -4 5448.27 294.314  26
   0  16   4 5954.32 340.784  20
   0  16  -4 5955.21 293.850  15
   0  16  -5 276.110 119.448  26
   0  16   5 468.332 153.379  26
   0  16  -5 607.306 138.213  19
   0  16  -5 541.079 128.537  15
   0  16   5 208.207 174.118  20
   0  16   5 537.246 136.393  19
   0  16  -5 300.951 137.915  22
   0  16  -6 11264.7 404.711  19
   0  16  -6 11490.1 415.969  15
   0  16  -6 10386.2 389.854  26
   0  16  -6 10740.3 390.600  11
   0  16   6 11173.2 453.572  20
   0  16   6 12073.9 415.938  19
   0  16   6 12215.5 439.214  26
   0  16  -7 25.9365 102.582  11
   0  16   7 185.524 115.827  19
   0  16  -7-121.848 120.437  26
   0  16   7 199.174 133.859  23
   0  16  -7 97.2546 109.420  19
   0  16  -7 135.128 112.165  15
   0  16   7 130.363 132.966  26
   0  16   7-21.6921 165.600  20
   0  16   8 3826.61 251.667  26
   0  16  -8 3449.58 223.233  19
   0  16   8 3205.88 255.046  23
   0  16  -8 3431.67 235.530  11
   0  16  -8 3543.73 241.487  15
   0  16   8 3720.26 235.541  19
   0  16   8 2956.89 248.872  20
   0  16   9 468.222 135.181  14
   0  16  -9 359.721 116.989  19
   0  16  -9 515.483 141.304  15
   0  16   9 418.045 135.333  26
   0  16   9 451.848 128.163  19
   0  16   9 227.016 159.790  20
   0  16  -9 422.795 122.793  11
   0  16   9 378.479 141.960  23
   0  16 -10 10821.2 377.190  19
   0  16  10 12023.6 456.897  23
   0  16 -10 11489.2 410.808  11
   0  16  10 12004.8 401.735  19
   0  16  10 12598.3 441.908  14
   0  16 -10 12019.6 420.655  15
   0  16  10 12225.9 446.012  20
   0  16  10 12962.2 415.068  26
   0  16 -11 2227.72 197.258  11
   0  16  11 1825.35 212.023  20
   0  16  11 2056.95 201.326  14
   0  16  11 2150.22 214.448  23
   0  16  11 2033.25 180.935  19
   0  16 -11 1997.29 168.865  19
   0  16  11 2008.28 175.291  26
   0  16 -11 1994.40 190.661  15
   0  16  12 6781.18 339.363  23
   0  16  12 6634.36 273.980  26
   0  16  12 7515.03 332.826  20
   0  16 -12 7075.74 312.226  15
   0  16  12 6857.01 292.694  19
   0  16 -12 6651.70 307.178  11
   0  16 -12 5996.31 262.764  19
   0  16  12 6384.23 312.644  14
   0  16 -12 5955.51 288.557  22
   0  16 -13 5678.75 277.323  15
   0  16  13 5442.48 302.555  23
   0  16  13 5683.21 257.453  19
   0  16  13 5151.94 278.706  14
   0  16 -13 5608.33 276.062  11
   0  16 -13 4840.81 253.105  22
   0  16  13 6446.88 294.811  20
   0  16  13 5653.19 235.930  26
   0  16 -14 1779.24 164.196  15
   0  16  14 1593.58 153.758  19
   0  16 -14 1775.23 166.851  11
   0  16  14 2233.28 185.694  20
   0  16 -14 1642.25 153.654  22
   0  16  14 1631.84 183.325  23
   0  16  14 1831.22 174.302  14
   0  16 -15 288.568 103.894  11
   0  16 -15 129.499 91.3180  15
   0  16  15 283.667 99.8368  19
   0  16  15 192.341 100.010  14
   0  16 -15 205.669 92.7986  22
   0  16  15 114.526 110.801  23
   0  16 -16 109.584 73.1870  22
   0  16 -16 37.4738 74.3677  15
   0  16  16 57.5505 85.2326  19
   0  16  16 32.5329 93.1621  14
   0  16  16-23.0562 99.8922  23
   0  16 -16 130.888 85.4338  11
   0  16 -17-59.4430 71.5502  11
   0  16  17-11.8947 86.0994  23
   0  16  17 7.95788 84.0878  14
   0  16 -17-50.7674 70.4362  15
   0  16 -17 76.9703 66.5392  22
   0  16 -18 131.231 59.2883  11
   0  16  18 89.5873 78.4181  23
   0  16  18 121.541 79.9079  14
   0  17   0-75.3106 106.202  22
   0  17   0-39.4791 100.083  19
   0  17   0-170.072 139.864  26
   0  17   1 1085.23 147.384  22
   0  17   1 808.898 153.490  26
   0  17   1 1304.31 201.791  20
   0  17  -1 984.273 160.195  26
   0  17   1 849.096 144.936  19
   0  17  -1 958.599 143.389  19
   0  17  -1 1307.03 202.071  20
   0  17  -1 939.603 145.333  22
   0  17   2 1311.16 207.384  20
   0  17  -2 848.946 139.918  22
   0  17  -2 890.170 137.086  19
   0  17   2 965.722 136.136  19
   0  17   2 1029.66 169.538  26
   0  17   2 869.358 131.134  22
   0  17  -2 806.270 150.410  26
   0  17   3 1450.14 183.664  26
   0  17  -3 1590.78 183.147  22
   0  17   3 1385.50 162.166  19
   0  17  -3 1436.81 159.057  19
   0  17  -3 1539.96 176.303  26
   0  17   3 1786.57 211.711  20
   0  17  -4 1734.95 157.152  15
   0  17   4 1499.19 199.962  20
   0  17  -4 1580.56 162.560  19
   0  17  -4 1599.75 172.041  26
   0  17   4 1682.20 193.360  26
   0  17   4 1832.47 175.131  19
   0  17  -4 1572.63 179.055  22
   0  17  -5-36.5389 119.136  22
   0  17  -5-14.7619 112.809  26
   0  17  -5-30.3979 94.9915  15
   0  17  -5-20.1903 96.2601  19
   0  17   5 80.7728 146.457  20
   0  17   5 74.0214 103.628  19
   0  17   5 198.314 167.825  26
   0  17  -6 244.687 105.960  19
   0  17   6 291.643 133.725  26
   0  17  -6 176.111 120.788  22
   0  17   6 382.063 118.414  19
   0  17   6 450.645 169.489  20
   0  17  -6 333.301 109.755  26
   0  17  -6 101.353 93.2491  15
   0  17   7 763.228 180.477  20
   0  17   7 515.206 147.289  26
   0  17  -7 386.622 122.389  22
   0  17  -7 541.642 110.290  11
   0  17  -7 367.150 110.283  15
   0  17  -7 408.582 105.394  19
   0  17  -7 397.815 109.586  26
   0  17   7 599.817 131.092  19
   0  17  -8 433.188 119.954  15
   0  17  -8 537.853 115.600  11
   0  17   8 484.148 163.389  20
   0  17  -8 326.856 133.230  22
   0  17   8 658.573 141.057  26
   0  17  -8 412.506 107.820  19
   0  17   8 616.292 129.020  19
   0  17   9 1083.80 152.576  26
   0  17  -9 997.343 134.503  11
   0  17   9 1184.65 187.394  20
   0  17  -9 886.321 125.544  19
   0  17  -9 789.429 145.425  22
   0  17   9 882.505 132.995  19
   0  17  -9 862.676 132.357  15
   0  17   9 1446.19 173.480  23
   0  17  10 3528.48 210.134  26
   0  17  10 3150.91 199.858  19
   0  17 -10 3444.33 212.963  11
   0  17 -10 3476.20 215.719  15
   0  17 -10 3094.34 183.961  19
   0  17  10 3493.22 252.127  20
   0  17 -10 3052.42 209.233  22
   0  17  10 3264.34 212.149  14
   0  17  10 3578.70 232.606  23
   0  17 -11 198.064 101.693  15
   0  17  11 475.548 154.719  20
   0  17  11 163.631 101.371  14
   0  17  11 181.212 96.6023  19
   0  17  11 433.582 125.575  23
   0  17  11 240.500 104.569  26
   0  17 -11 211.836 100.821  11
   0  17 -11 124.744 106.449  22
   0  17 -12 166.038 101.941  22
   0  17  12 364.882 102.054  19
   0  17 -12 300.602 98.4439  15
   0  17  12 392.974 112.780  14
   0  17 -12 379.656 107.124  11
   0  17  12 489.504 103.563  26
   0  17  12 313.383 115.266  23
   0  17 -13 1235.12 131.480  22
   0  17  13 1653.19 167.720  23
   0  17  13 1378.16 140.572  14
   0  17  13 1392.75 129.591  19
   0  17 -13 1301.69 131.365  15
   0  17 -13 1254.35 129.147  11
   0  17  14 155.777 81.0603  19
   0  17 -14-1.82463 76.2662  22
   0  17  14 226.152 94.3502  23
   0  17 -14 86.4800 76.7355  15
   0  17  14 39.7842 85.6531  14
   0  17 -14 255.802 88.0845  11
   0  17  15 121.582 69.1893  19
   0  17 -15-9.22688 72.4610  11
   0  17 -15 87.1683 67.0577  15
   0  17  15 197.271 84.4316  14
   0  17  15 272.823 92.3449  23
   0  17 -15 81.5422 67.7519  22
   0  17 -16-19.6873 57.0143  22
   0  17  16 120.052 72.2216  14
   0  17 -16-1.45978 62.5422  11
   0  18   0 4002.07 241.528  26
   0  18   0 3953.04 221.153  22
   0  18   0 3955.78 220.166  19
   0  18   0 4517.15 279.810  20
   0  18  -1-10.5704 109.613  26
   0  18  -1 171.766 112.345  22
   0  18   1 28.9777 91.3258  19
   0  18   1 44.8140 86.1598  22
   0  18   1 30.3843 117.118  26
   0  18  -1 29.0578 95.8349  19
   0  18  -2 640.192 133.534  26
   0  18  -2 659.597 130.783  22
   0  18   2 803.393 123.607  19
   0  18  -2 651.071 116.481  19
   0  18   2 868.851 154.712  26
   0  18   3 550.178 144.652  26
   0  18  -3 317.157 94.7978  19
   0  18  -3 513.800 121.235  26
   0  18   3 438.993 104.930  19
   0  18  -3 552.423 124.836  22
   0  18  -4 438.706 105.896  19
   0  18   4 937.116 168.326  20
   0  18   4 572.668 141.118  26
   0  18  -4 455.182 114.739  22
   0  18  -4 497.201 119.761  26
   0  18   4 540.374 113.379  19
   0  18   5 368.578 106.833  19
   0  18  -5 387.996 93.7715  19
   0  18   5 594.919 142.907  26
   0  18  -5 326.132 90.0814  15
   0  18  -5 243.154 101.256  22
   0  18  -5 357.610 105.683  26
   0  18   6 55.6195 80.7121  19
   0  18   6 126.301 121.325  26
   0  18  -6-18.0917 72.7297  19
   0  18  -6-30.2373 81.8001  26
   0  18  -6 9.21035 78.1002  15
   0  18  -6 75.4843 104.877  22
   0  18  -7 193.674 108.573  22
   0  18  -7 74.8170 83.8717  15
   0  18   7 547.222 135.199  26
   0  18   7 684.141 157.888  20
   0  18  -7 165.011 85.7525  19
   0  18   7 160.433 87.1668  19
   0  18   8 1495.46 136.653  19
   0  18   8 1344.36 146.790  26
   0  18  -8 1845.78 150.271  15
   0  18  -8 1648.57 158.451  22
   0  18  -8 1544.84 133.258  11
   0  18  -9 4691.21 210.172  11
   0  18  -9 4986.28 227.184  15
   0  18   9 5133.26 229.621  26
   0  18  -9 4806.90 235.406  22
   0  18   9 4734.42 212.373  19
   0  18  10 2715.56 171.802  26
   0  18  10 2538.80 160.750  19
   0  18 -10 2654.29 159.349  11
   0  18 -10 2747.75 167.984  15
   0  18 -10 2558.98 174.924  22
   0  18  11 2110.13 141.519  26
   0  18  11 1688.36 132.104  19
   0  18 -11 1858.87 134.928  11
   0  18 -11 1629.62 143.529  22
   0  18 -11 1897.59 143.143  15
   0  18 -12 2836.25 159.092  15
   0  18  12 2840.07 150.245  19
   0  18 -12 2459.36 154.810  22
   0  18 -12 2764.72 152.102  11
   0  18 -13 109.116 69.3608  22
   0  18 -13 37.0293 63.0419  11
   0  18  13 201.717 70.1620  19
   0  18 -13 11.3331 61.0933  15
   0  18 -14-22.6348 56.3006  11
   0  18 -14 17.3405 55.0764  22
   0  18 -14-22.5162 54.8500  15
   0  19   0 258.341 109.808  26
   0  19   0 116.173 79.0418  19
   0  19   0 81.9701 78.3294  22
   0  19   1 1888.93 142.422  19
   0  19   1 1896.99 168.317  26
   0  19  -1 1950.02 149.155  22
   0  19  -1 1723.00 128.596  19
   0  19  -1 1951.96 167.707  26
   0  19  -2 323.785 111.216  26
   0  19   2 143.244 77.9012  19
   0  19  -2 373.783 101.701  22
   0  19   2 273.637 108.948  26
   0  19  -2 117.824 74.0307  19
   0  19   3 777.654 102.289  19
   0  19   3 1188.86 144.060  26
   0  19  -3 987.631 119.891  22
   0  19  -3 1071.90 125.792  26
   0  19  -3 809.485 98.1168  19
   0  19  -4 2493.86 168.101  22
   0  19   4 3072.30 191.759  26
   0  19  -4 2573.09 163.698  26
   0  19   4 2505.15 152.204  19
   0  19  -5 150.051 93.0470  22
   0  19   5 47.1853 69.8714  19
   0  19   5 174.293 94.2583  26
   0  19  -5 252.821 87.2701  26
   0  19   6 265.318 97.5209  26
   0  19   6 264.490 74.7912  19
   0  19  -6 460.801 98.5515  22
   0  19  -7 84.1265 58.7053  15
   0  19   7 86.1165 94.8802  26
   0  19   7 134.957 65.8068  19
   0  19  -7 153.982 90.7136  22
   0  19   8 381.485 77.4555  19
   0  19   8 496.778 100.600  26
   0  19  -8 463.605 94.8062  22
   0  19  -8 399.798 73.3831  15
   0  19  -9 1007.03 93.6473  15
   0  19  -9 1059.40 111.512  22
   0  19   9 1073.76 96.7219  19
   0  19 -10 1452.91 115.835  22
   0  19 -10 1657.19 108.679  15
   0  19  10 1540.20 104.700  19
   0  19 -11 380.543 74.6407  22
   0  20   0 1531.59 125.606  26
   0  20  -1 912.758 105.322  26
   0  20  -1 929.827 91.5997  22
   0  20   2 231.424 85.2296  26
   0  20  -2 485.991 76.8694  22
   0  20  -2 249.325 80.3611  26
   0  20  -3-22.9054 72.2153  26
   0  20  -3 145.870 66.4703  22
   0  20   3-59.8281 86.3061  26
   0  20  -4 343.081 75.3576  22
   0  20   4 232.317 84.0623  26
   0  20  -4 144.134 61.9509  26
   0  20  -5 3207.64 149.140  22
   0  20   5 3176.05 158.560  26
   0  20  -6 529.822 80.3408  22
   0  20   6 459.437 85.6707  26
   0  20   7 1584.29 109.163  26
   0  20  -7 1216.45 96.3936  22
   1   0   0 19.8929 33.1632   6
  -1   0   1 626201. 6471.63   9
   1   0  -1 621706. 6477.19   6
   1   0   1 623607. 6490.40  10
  -1   0   2 45105.0 573.730   3
   1   0   2 46117.3 691.159   1
  -1   0   2 44669.6 664.442   9
   1   0   3 26127.7 505.241  10
  -1   0   3 24982.1 404.478   3
   1   0   3 25509.4 500.030   1
  -1   0   3 24552.2 493.122   9
   1   0   4 282221. 3160.41   4
  -1   0  -4 284497. 3410.61   5
   1   0   4 285279. 3320.80   1
   1   0   4 294320. 3335.69  10
  -1   0   4 286617. 3314.99   9
   1   0   5 423945. 4789.90  10
  -1   0  -5 409849. 4885.43   5
   1   0   5 425883. 4781.26   1
   1   0   5 419803. 4557.16   4
  -1   0   5 414343. 4912.67   7
  -1   0   5 417569. 4768.73   9
  -1   0   6 342216. 4288.11   7
   1   0   6 348763. 4164.56  10
   1   0   6 341137. 3853.65   4
  -1   0   6 349551. 4138.09   9
  -1   0  -6 342718. 4269.02   5
  -1   0   6 354107. 4221.93   1
   1   0  -6 341388. 3877.30   8
   1   0   6 361258. 4154.78   1
   1   0   7 12405.6 489.522  10
  -1   0   7 11286.2 517.171   7
  -1   0   7 12121.9 476.707   9
   1   0   7 12378.2 343.397   4
  -1   0  -7 11744.9 523.847   5
   1   0  -7 12195.5 358.709   8
   1   0  -7 12450.1 545.941   5
   1   0   7 12856.8 488.194   1
  -1   0   7 12713.4 503.451   1
   1   0   8 366.118 81.5011   4
   1   0   8 346.726 145.515  10
  -1   0   8 404.692 156.391   1
  -1   0   8 201.356 125.678   9
   1   0  -8 490.483 171.923   5
   1   0   8 297.749 134.220   1
   1   0  -8 381.876 90.0057   8
  -1   0  -8 288.304 159.207   5
  -1   0   9 563.997 173.806   1
  -1   0  -9 809.847 216.753   5
   1   0   9 628.888 169.281   1
   1   0   9 555.465 174.499  10
   1   0  -9 725.881 206.381   5
  -1   0   9 557.839 157.410   9
   1   0  -9 475.448 99.3309   8
   1   0 -10 132.480 182.910   5
  -1   0  10 103.827 158.784   1
  -1   0  10 377.721 207.284  10
  -1   0 -10 109.612 185.459   5
   1   0  10 33.7462 169.301  10
   1   0  10 218.832 146.887   1
  -1   0  11 17316.6 785.634  10
   1   0  11 16782.1 752.224  10
   1   0  11 16583.2 732.166   6
  -1   0  11 16596.4 735.261   1
   1   0 -11 16556.1 828.248   5
  -1   0 -11 16988.0 809.650   5
   1   0  11 17551.0 729.279   1
   1   0 -12 364.176 230.608   5
   1   0  12 298.535 196.391   6
   1   0  12 321.468 178.852   1
  -1   0  12 618.656 216.073   1
   1   0  12 393.783 198.634  10
  -1   0 -12 371.746 228.595   5
  -1   0  12 962.898 270.883  10
  -1   0  13 3519.60 393.359   1
   1   0 -13 4200.19 485.996   5
  -1   0  13 3786.97 433.591  10
   1   0  13 3695.31 386.659   1
  -1   0 -13 3755.35 451.820   5
   1   0  13 3827.12 422.786  10
   1   0  13 4070.03 424.212   6
   1   0  14 39757.8 1376.64  10
   1   0  14 38669.8 1261.10   1
  -1   0  14 40032.1 1337.85   1
  -1   0 -14 40342.6 1494.49   5
  -1   0  14 39668.2 1405.49  10
   1   0 -14 40942.7 1523.04   5
   1   0  14 40606.5 1328.11   6
   1   0  15 2193.20 363.201   6
  -1   0  15 2189.48 333.454   1
  -1   0  15 2151.39 314.406   6
  -1   0 -15 2702.11 444.210   5
   1   0 -15 2565.12 436.198   5
   1   0  15 2281.79 373.759  10
  -1   0  15 2611.72 394.937  10
   1   0  16 10453.5 732.004   6
   1   0  16 11400.4 808.769  10
  -1   0 -16 11172.0 867.718   5
  -1   0  16 9957.95 712.617   1
   1   0 -16 11939.6 907.073   5
  -1   0  16 11793.0 832.350  10
   1   0 -17 34751.4 1601.91   5
  -1   0  17 33979.4 1488.00  10
  -1   0 -17 35781.8 1614.75   5
   1   0  17 32822.1 1440.57  10
   1   0  17 32912.6 1350.24   6
   1   0  18 212.265 230.279  10
  -1   0  18 729.282 314.885  10
  -1   0 -18 739.559 338.421   5
   1   0  18 750.130 272.846   6
   1   0 -18 315.738 297.351   5
  -1   0  19 4970.09 310.096  21
   1   0  19 5109.16 322.586  17
   1   0  19 4173.00 580.019  10
  -1   0  19 4970.26 338.132  24
  -1   0  19 5139.33 318.630  13
   1   0  19 4732.81 310.207  21
   1   0  19 4908.06 323.689  13
  -1   0  19 5319.69 329.731  28
   1   0  19 4981.89 329.566  24
  -1   0  20 494.930 152.656  21
  -1   0  20 494.989 149.191  28
   1   0  20 445.577 145.486  13
  -1   0  20 440.912 153.004  13
   1   0  20 431.580 146.971  21
  -1   0  20 387.935 163.435  24
   1   0  20 456.732 157.109  17
   1   0  20 593.779 176.979  24
   1   0  21 11775.2 490.343  17
   1   0  21 11696.4 499.819  13
  -1   0  21 11878.2 493.613  13
   1   0  21 11588.8 482.344  21
  -1   0  21 12233.9 525.808  24
  -1   0  21 11148.1 468.905  21
  -1   0  21 11600.8 480.445  28
   1   0  21 12040.3 519.674  24
  -1   0  22 447.893 164.250  21
   1   0  22 474.026 165.198  21
   1   0  22 449.280 181.532  24
   1   0  22 435.203 157.330  17
  -1   0  22 178.798 128.774  28
   1   0  22 428.171 177.502  13
  -1   0  22 263.685 138.588  23
  -1   0  22 486.923 177.765  24
  -1   0  22 481.452 157.748  13
  -1   0  23 24830.1 699.909  21
   1   0  23 25490.2 719.221  17
   1   0  23 24831.0 725.376  13
  -1   0  23 24459.2 744.036  24
   1   0  23 24746.7 707.286  21
  -1   0  23 24733.0 722.178  13
  -1   0  23 24102.9 680.761  23
   1   0  23 24669.4 741.781  24
  -1   0  24 529.901 153.408  23
   1   0  24 380.012 163.118  21
   1   0  24 461.451 151.356  17
  -1   0  24 328.910 148.796  21
  -1   0  24 342.455 164.411  24
   1   0  24 278.372 152.779  24
  -1   0  24 396.428 147.298  13
   1   0  24 454.206 151.938  13
   1   0  25 351.860 146.029  24
  -1   0  25 186.167 136.854  24
  -1   0  25 318.626 133.181  21
   1   0  25 390.707 140.938  21
   1   0  25 249.476 130.663  13
  -1   0  25 475.780 152.243  13
   1   0  25 243.359 127.699  17
   1   0  26 196.264 120.992  24
   1   0  26 220.342 108.162  17
  -1   0  26 6.55227 107.097  13
  -1   0  26 335.337 142.608  24
   1   0  26 25.6142 116.883  21
   1   0  26 124.792 117.398  13
  -1   0  26 230.235 125.487  21
   1   0  27 294.403 99.9503  17
  -1   0  27 453.107 127.780  24
   1   0  27 471.313 116.908  13
  -1   0  27 420.118 112.944  13
   1   0  27 493.712 130.295  24
  -1   0  27 277.731 104.038  21
  -1   0  28 318.394 92.8116  13
   1   0  28 461.044 107.848  24
   1   0  28 501.440 96.5437  17
   1   0  28 381.990 91.8776  13
  -1   0  28 411.460 105.295  24
  -1   0  29 120.562 71.3474  24
   1   0  29 186.087 73.3131  24
   1  -1  29 200.031 80.5842  24
   1  -1  28 495.619 90.0570  17
  -1   1  28 646.170 111.685  24
   1  -1  28 572.852 103.185  13
  -1   1  28 472.122 96.3938  13
   1  -1  28 771.372 120.899  24
  -1   1  27 930.185 140.710  13
   1  -1  27 951.172 128.243  13
  -1   1  27 1151.91 155.573  24
  -1   1  27 822.507 128.970  21
   1  -1  27 777.672 126.906  17
   1  -1  27 970.141 154.688  24
  -1   1  26 1681.93 190.632  24
   1  -1  26 1761.44 204.754  24
   1  -1  26 1639.26 175.696  17
  -1   1  26 1505.27 180.570  13
  -1   1  26 1677.51 179.579  21
   1  -1  26 1726.80 179.894  13
   1  -1  25 873.727 163.810  21
   1  -1  25 1037.49 168.304  17
  -1   1  25 1172.28 171.592  21
  -1   1  25 844.741 172.604  13
   1  -1  25 795.715 166.656  24
  -1   1  25 928.377 175.783  24
  -1   1  25 756.160 157.563  23
   1  -1  25 874.537 161.959  13
   1  -1  24 2713.74 245.842  13
  -1   1  24 2971.84 251.061  21
  -1   1  24 2755.44 239.221  23
   1  -1  24 2928.09 270.128  24
  -1   1  24 2779.67 253.771  13
   1  -1  24 2968.32 253.939  17
   1  -1  24 3082.44 235.449  28
   1  -1  24 2958.81 250.699  21
  -1   1  24 3083.20 267.517  24
  -1   1  23 691.963 175.179  21
  -1   1  23 733.602 165.843  23
  -1   1  23 540.677 169.334  24
  -1   1  23 673.610 177.013  13
   1  -1  23 536.585 159.279  17
   1  -1  23 655.912 196.210  24
   1  -1  23 602.098 165.499  21
   1  -1  23 764.414 178.933  13
   1  -1  23 744.693 162.719  28
  -1   1  22 701.684 168.887  23
   1  -1  22 485.839 165.283  17
  -1   1  22 692.010 174.888  21
   1  -1  22 461.507 154.180  28
   1  -1  22 541.176 174.828  21
   1  -1  22 569.726 172.056  13
  -1   1  22 463.541 173.998  13
   1  -1  22 734.687 200.916  24
  -1   1  22 465.796 172.437  24
  -1   1  21 1890.06 229.758  23
   1  -1  21 1832.77 218.555  28
   1  -1  21 1909.94 227.922  17
   1  -1  21 1811.20 244.891  24
   1  -1  21 1482.74 209.963  21
  -1   1  21 1656.83 231.019  24
   1  -1  21 1770.57 214.907  13
  -1   1  21 1825.33 228.120  21
  -1   1  21 1582.78 216.725  13
   1  -1  20 5843.79 344.174  21
  -1   1  20 6453.69 377.958  24
  -1   1  20 6153.05 361.053  13
   1  -1  20 5787.94 350.929  13
   1  -1  20 6193.90 381.693  24
   1  -1  20 6598.36 367.969  28
  -1   1  20 6591.87 358.317  21
   1  -1  20 6632.97 369.239  17
  -1   1  19 2652.24 236.936  21
   1  -1  19 3076.18 553.548  10
   1  -1  19 3024.76 270.909  24
   1  -1  19 3091.07 259.213  17
   1  -1  19 2819.47 248.542  21
  -1   1  19 2756.57 259.715  24
   1  -1  19 2773.05 252.652  13
   1  -1  19 2877.64 255.530  28
  -1   1  19 2565.52 245.131  13
  -1  -1 -18 8929.40 846.579   5
   1  -1  18 8564.38 760.144  10
   1  -1  18 9166.40 739.078   6
   1  -1  18 8457.19 421.760  24
  -1   1  18 8869.90 812.579  10
   1   1 -18 8107.21 831.714   5
   1  -1  18 8817.64 396.997  21
  -1   1  17 6502.82 678.888  10
   1  -1  17 6663.72 624.828   6
  -1   1  17 6349.84 619.742   1
   1  -1  17 7902.15 703.003  10
  -1  -1 -17 6624.22 691.768   5
   1   1 -17 6984.20 737.980   5
   1   1 -16 9907.90 831.170   5
  -1   1  16 9339.46 760.234  10
  -1  -1 -16 10335.4 821.406   5
   1  -1  16 9889.86 719.257   6
  -1   1  16 9485.94 720.566   1
   1  -1  16 9687.81 722.594  10
   1  -1  15 10875.2 723.782   6
  -1   1  15 11980.5 775.147   1
  -1  -1 -15 11778.4 836.928   5
  -1   1  15 11861.2 811.109  10
   1   1 -15 11594.1 852.830   5
   1  -1  15 11620.8 756.415  10
  -1   1  14 2353.54 353.816   1
  -1  -1 -14 1796.83 340.577   5
   1  -1  14 2511.39 352.864   6
  -1   1  14 1988.33 297.644   6
  -1   1  14 1893.21 348.019  10
   1  -1  14 2017.95 319.933  10
   1   1 -14 1411.26 337.995   5
  -1   1  13 26886.3 938.148   6
   1  -1  13 27387.2 1054.36  10
  -1   1  13 26614.9 1109.58  10
  -1   1  13 27679.6 1086.25   1
  -1  -1 -13 27023.3 1140.70   5
   1  -1  13 26800.3 943.979   1
   1   1 -13 27476.9 1184.62   5
  -1   1  12 607.736 229.833  10
  -1   1  12 467.771 193.862   6
   1   1 -12 917.452 301.459   5
  -1   1  12 572.115 246.690   1
  -1  -1 -12 461.463 228.836   5
   1  -1  12 622.931 184.142   1
   1  -1  12 472.421 200.500  10
  -1   1  11 30978.1 1055.33   1
  -1  -1 -11 31098.6 1099.47   5
   1  -1  11 30587.8 924.990   1
   1   1 -11 33003.9 1170.41   5
  -1   1  11 31700.4 1099.66  10
   1  -1  11 32115.4 1027.34  10
   1  -1  10 5877.17 422.576  10
  -1   1  10 5709.58 434.933   1
   1   1 -10 6211.37 486.486   5
  -1  -1 -10 5691.76 445.916   5
   1  -1  10 6016.29 383.526   1
   1   1 -10 5897.54 308.938   8
  -1   1  10 5570.31 445.581  10
   1  -1   9 256.640 132.208   1
   1  -1   9 243.239 134.668  10
  -1   1   9 435.940 184.854  10
  -1   1   9 286.235 156.987   1
   1   1  -9 447.428 188.874   5
  -1  -1  -9 355.759 172.772   5
   1   1  -9 361.026 99.3017   8
   1  -1   8 4172.99 279.860   1
   1  -1   8 4195.53 305.149  10
  -1   1   8 4050.33 330.057   1
   1   1  -8 3911.72 246.266   8
  -1  -1  -8 3912.50 332.708   5
   1   1  -8 4168.44 354.455   5
  -1   1   8 4293.31 336.161  10
  -1   1   7 159513. 2410.83   7
   1  -1   7 162458. 2298.28  10
  -1  -1  -7 158424. 2402.53   5
   1  -1   7 162184. 2396.66   9
   1   1  -7 158729. 2144.29   8
   1  -1   7 168397. 2234.47   1
  -1   1   7 160259. 2417.00  10
  -1   1   7 161522. 2413.39   1
   1   1  -7 161115. 2495.19   5
   1  -1   6 18234.9 466.087   1
  -1   1   6 18665.2 576.626   7
  -1  -1  -6 17741.5 558.596   5
  -1   1   6 18623.3 582.627   1
   1   1  -6 14175.2 531.809   5
   1  -1   6 13936.0 207.942   4
   1  -1   6 17945.6 502.277  10
   1   1  -6 18259.4 459.316   8
   1   1  -5 134222. 1968.05   5
   1   1  -5 135395. 1761.27   8
  -1   1   5 139151. 1751.77   3
   1  -1   5 133288. 1781.14  10
   1  -1   5 140471. 1735.03   1
  -1  -1  -5 133225. 1888.25   5
  -1   1   5 136956. 1916.04   7
  -1   1   4 15660.6 390.703   3
  -1   1   4 16114.5 463.780   7
   1   1  -4 15120.1 402.449   8
  -1  -1  -4 16397.2 452.476   5
   1  -1   4 16091.9 362.181   1
   1  -1   4 15523.6 391.803  10
   1  -1   3 6250.32 180.766   1
  -1   1   3 6071.56 220.899   3
   1   1  -3 6065.30 235.727   8
  -1  -1  -3 6418.82 242.802   5
   1  -1   3 6444.95 256.589   9
  -1   1   3 6566.30 266.180   7
  -1   1   2 135679. 1646.36   3
  -1   1   2 137082. 1711.40   7
   1  -1   2 137834. 1671.43   9
  -1  -1  -2 139643. 1649.91   5
   1  -1   2 136431. 1527.23  10
  -1  -1  -1 55334.7 723.632   5
  -1   1   1 56162.7 764.584   2
   1  -1   1 57785.0 742.207   9
  -1  -1  -1 55299.3 723.203   7
  -1   1   0 80929.4 1018.77   2
  -1  -1   0 84995.4 1037.10   7
   1   1   1 55610.4 671.074   2
  -1  -1   1 55835.8 813.270   7
  -1  -1   2 137974. 1767.75   9
   1   1   3 6315.60 273.077   1
  -1  -1   3 7013.70 292.332   9
   1   1   3 6915.84 279.164  10
   1   1   3 6635.47 250.979   4
   1   1   4 16646.8 485.136   1
   1   1   4 15873.0 475.148  10
  -1  -1   4 15106.9 471.836   9
   1   1   4 16286.1 425.534   4
   1   1   4 16610.8 463.445   6
   1   1   5 133682. 1800.84   4
   1   1   5 134007. 1935.17  10
   1   1   5 133684. 1894.55   6
   1   1   5 136237. 1954.14   1
  -1  -1   5 135454. 1938.36   9
   1   1   6 17108.4 572.981  10
   1   1   6 17337.5 544.812   6
   1   1   6 17414.8 495.151   4
   1   1   6 18316.6 588.016   1
  -1  -1   6 17906.2 581.779   9
   1   1   7 161362. 2396.56  10
   1  -1  -7 159895. 2468.61   5
   1   1   7 158312. 2318.29   6
  -1  -1   7 162426. 2320.90   1
  -1  -1   7 161520. 2371.19   9
   1   1   7 160482. 2162.90   4
  -1   1  -7 161921. 2477.72   5
   1   1   7 168259. 2417.17   1
   1  -1  -8 3988.72 182.011   8
  -1  -1   8 3994.85 316.151   9
  -1  -1   8 4512.60 315.392   1
   1   1   8 4201.44 326.809  10
   1   1   8 4265.94 326.634   1
   1   1   8 4119.82 250.943   4
   1  -1  -8 4108.32 345.506   5
  -1   1  -8 4444.22 364.936   5
   1   1   8 3915.90 305.510   6
  -1   1  -9 449.612 189.552   5
   1   1   9 70.9100 144.070  10
   1   1   9 260.392 113.145   4
   1   1   9 264.379 157.875   6
  -1  -1   9 356.856 156.417   9
   1  -1  -9 331.824 193.695   5
   1   1   9 429.442 176.667   1
   1  -1  -9 261.460 67.1516   8
  -1  -1   9 359.411 148.375   1
  -1   1 -10 5947.97 472.922   5
   1   1  10 5338.37 396.996   6
   1   1  10 5415.02 414.723   1
  -1  -1  10 5287.70 404.173   9
   1  -1 -10 5908.70 472.136   5
   1   1  10 5619.64 306.554   4
  -1  -1  10 5802.85 400.673   1
   1   1  10 6104.96 450.308  10
  -1  -1  11 30876.0 978.960   1
   1   1  11 32361.2 1017.67   6
  -1   1 -11 32202.4 1148.89   5
  -1  -1  11 31921.0 1042.24   9
   1   1  11 31089.2 1029.87   1
   1  -1 -11 32423.2 1152.08   5
   1   1  11 30760.9 1056.11  10
   1   1  12 446.013 210.114   1
  -1  -1  12 401.532 175.080   1
   1   1  12 262.611 159.288   6
   1  -1 -12 312.499 231.913   5
   1   1  12 59.9402 185.715  10
  -1  -1  12 450.060 208.308  10
  -1   1 -12 602.807 239.126   5
   1  -1 -13 27114.6 1164.67   5
   1   1  13 27361.2 1017.85   6
  -1  -1  13 26561.4 998.395   1
  -1   1 -13 26949.6 1168.23   5
  -1  -1  13 26547.3 1072.74  10
   1   1  13 26859.9 1039.31   1
   1   1  13 26510.2 1081.06  10
   1   1  14 1989.16 350.355  10
   1   1  14 1350.92 271.971   1
  -1  -1  14 1759.56 332.911  10
   1   1  14 2391.26 349.324   6
  -1  -1  14 1884.17 300.278   1
  -1   1 -14 2094.82 374.181   5
   1  -1 -14 1597.53 345.214   5
  -1  -1  15 12247.1 801.154  10
   1   1  15 11119.9 719.242   1
   1   1  15 12052.3 737.865   6
  -1  -1  15 12015.8 726.043   1
  -1   1 -15 10434.1 806.486   5
   1  -1 -15 11201.3 833.680   5
   1   1  15 12318.0 812.773  10
  -1  -1  16 10203.0 772.818  10
   1   1  16 9459.81 693.760   1
   1   1  16 10388.0 783.585  10
   1   1  16 9962.11 700.009   6
  -1   1 -16 9874.01 823.201   5
   1  -1 -16 9915.06 813.046   5
   1   1  17 6339.36 659.139  10
  -1  -1  17 7261.64 688.171  10
   1  -1 -17 8121.89 776.318   5
   1   1  17 7505.25 639.687   6
  -1   1 -17 6234.20 709.467   5
  -1   1 -18 7712.93 800.475   5
   1   1  18 8178.36 395.555  13
  -1  -1  18 8135.74 764.980  10
   1   1  18 8562.26 388.448  21
   1  -1 -18 8707.04 855.643   5
   1   1  18 7473.38 728.177  10
  -1  -1  18 7926.67 401.958  24
  -1  -1  19 3011.20 274.814  24
  -1  -1  19 2842.55 236.433  17
   1   1  19 2852.58 261.749  24
  -1  -1  19 2750.19 255.077  28
  -1  -1  19 2555.51 234.247  21
   1   1  19 2918.01 254.214  21
   1   1  19 2497.57 248.452  13
   1   1  19 2716.21 252.942  17
  -1  -1  19 2503.48 229.591  13
  -1  -1  20 5939.46 347.037  13
   1   1  20 5917.53 348.841  21
  -1  -1  20 6218.63 379.500  24
  -1  -1  20 5930.55 341.642  21
   1   1  20 6002.11 359.158  17
   1   1  20 6441.20 382.495  24
  -1  -1  20 6015.73 336.207  17
   1   1  20 6258.63 371.015  13
  -1  -1  20 6388.79 368.238  28
  -1  -1  21 1619.29 194.068  17
  -1  -1  21 1653.17 211.089  21
  -1  -1  21 1938.77 224.867  13
   1   1  21 1709.59 220.430  21
  -1  -1  21 1966.51 242.994  24
   1   1  21 1758.89 227.747  17
  -1  -1  21 1805.33 221.448  28
   1   1  21 1572.49 217.814  24
   1   1  21 1690.90 224.058  13
   1   1  22 392.783 165.353  13
  -1  -1  22 686.626 175.955  28
  -1  -1  22 435.526 150.343  13
  -1  -1  22 630.412 169.865  21
  -1  -1  22 606.355 194.162  24
   1   1  22 471.267 160.373  17
   1   1  22 600.300 183.872  24
  -1  -1  22 565.859 159.735  23
   1   1  22 549.778 170.283  21
  -1  -1  23 635.469 165.028  13
   1   1  23 452.748 155.765  17
  -1  -1  23 735.532 162.210  28
  -1  -1  23 830.699 184.872  24
   1   1  23 629.382 185.186  13
  -1  -1  23 617.425 155.838  21
   1   1  23 702.442 185.633  24
   1   1  23 530.042 170.009  21
   1   1  24 2936.43 252.836  21
   1   1  24 3198.38 269.934  24
  -1  -1  24 2682.05 236.283  28
  -1  -1  24 3064.59 245.152  21
  -1  -1  24 3266.86 251.552  13
   1   1  24 2853.72 258.959  13
   1   1  24 3285.77 262.147  17
  -1  -1  24 2991.48 281.128  24
   1   1  25 939.274 164.115  17
  -1  -1  25 1035.09 157.701  28
  -1  -1  25 1159.20 196.370  24
  -1  -1  25 1071.02 165.166  21
   1   1  25 1098.78 191.495  13
   1   1  25 919.153 176.921  24
  -1  -1  25 959.091 163.907  13
   1   1  25 975.201 178.010  21
   1   1  26 1680.54 175.945  17
  -1  -1  26 1852.59 205.818  24
   1   1  26 1691.17 181.895  21
  -1  -1  26 1510.84 169.714  13
   1   1  26 1820.96 192.780  13
  -1  -1  26 1586.86 165.823  21
   1   1  26 1826.49 197.602  24
   1   1  27 847.324 128.866  17
   1   1  27 839.487 136.468  24
  -1  -1  27 1023.48 155.134  24
  -1  -1  27 997.880 128.160  13
   1   1  27 1042.04 142.670  13
  -1  -1  28 701.018 126.371  24
   1   1  28 555.174 95.7724  17
  -1  -1  28 716.624 102.344  13
   1   1  28 559.996 109.304  13
   1   1  28 701.079 113.889  24
   1   1  29 358.694 83.1282  13
  -1  -1  29 329.209 87.1618  24
  -1   2  29 375.511 76.5563  13
   1  -2  29 439.383 89.4926  24
   1  -2  28 292.416 88.3974  17
  -1   2  28 345.482 94.0541  21
   1  -2  28 418.757 114.560  24
  -1   2  28 435.082 98.6812  24
  -1   2  28 409.888 100.057  13
  -1   2  27 1286.46 151.940  13
   1  -2  27 1217.13 161.023  24
   1  -2  27 1113.99 137.324  17
   1  -2  27 1119.56 129.609  13
  -1   2  27 1259.87 147.765  21
  -1   2  27 1235.75 148.093  24
   1  -2  26 25.5779 127.706  24
   1  -2  26 138.442 97.6865  28
  -1   2  26 131.841 103.913  23
  -1   2  26 29.2141 113.392  13
  -1   2  26-17.6516 119.677  21
   1  -2  26 57.6404 102.684  17
  -1   2  26-55.0066 110.949  24
   1  -2  26 19.9233 90.7326  13
  -1   2  25 7867.83 378.327  24
  -1   2  25 7895.92 364.722  21
  -1   2  25 7030.94 337.934  23
   1  -2  25 7662.10 343.994  28
   1  -2  25 7457.41 351.623  13
  -1   2  25 7906.94 380.784  13
   1  -2  25 8325.33 372.524  17
   1  -2  25 7875.26 392.765  24
   1  -2  24 855.076 155.888  13
  -1   2  24 744.517 170.902  21
   1  -2  24 607.297 154.187  21
  -1   2  24 836.723 175.214  13
  -1   2  24 646.305 150.689  23
   1  -2  24 756.902 187.269  24
  -1   2  24 822.417 175.896  24
   1  -2  24 713.764 153.559  28
   1  -2  24 735.282 161.972  17
  -1   2  23 8768.83 413.871  23
   1  -2  23 9794.22 433.084  17
   1  -2  23 9106.26 420.074  28
  -1   2  23 8927.34 416.610  21
  -1   2  23 8791.65 432.899  13
  -1   2  23 8811.67 429.666  24
   1  -2  23 9392.88 418.804  13
   1  -2  23 9224.81 454.459  24
   1  -2  23 8739.66 415.322  21
  -1   2  22 4695.00 329.021  24
   1  -2  22 5614.38 344.199  28
  -1   2  22 5176.95 345.610  13
  -1   2  22 5006.45 328.252  23
   1  -2  22 4993.40 355.885  24
   1  -2  22 5194.11 327.026  21
   1  -2  22 5404.91 341.378  17
  -1   2  22 5068.87 326.509  21
   1  -2  22 4937.87 323.739  13
  -1   2  21 11289.1 495.157  13
   1  -2  21 10818.2 430.315  25
  -1   2  21 10885.6 483.507  24
   1  -2  21 11090.9 471.422  13
   1  -2  21 11050.2 474.876  17
  -1   2  21 11404.6 474.294  21
   1  -2  21 11460.8 491.295  28
  -1   2  21 11507.7 492.851  23
   1  -2  21 10813.3 467.891  21
   1  -2  21 11396.4 507.749  24
  -1   2  20 1360.14 213.733  13
  -1   2  20 1212.02 186.301  21
   1  -2  20 1289.91 203.583  28
   1  -2  20 1573.06 209.203  17
  -1   2  20 1347.47 213.521  23
   1  -2  20 1188.08 210.287  24
   1  -2  20 997.313 164.227  25
  -1   2  20 1123.62 189.386  24
   1  -2  20 1301.95 206.314  21
   1  -2  20 1197.46 195.779  13
   1  -2  19 31147.7 825.488  28
  -1   2  19 31165.6 820.354  24
   1  -2  19 32711.3 806.925  17
   1  -2  19 29543.7 779.605  13
   1  -2  19 29949.7 741.390  25
  -1   2  19 30992.1 781.921  21
   1  -2  19 30804.2 789.932  21
   1  -2  19 31706.1 846.422  24
  -1   2  19 30559.7 811.244  13
  -1   2  18 11796.4 893.468   1
  -1   2  18 13162.6 505.924  24
   1  -2  18 13418.1 489.210  21
  -1   2  18 13173.5 504.073  13
   1  -2  18 13580.9 532.146  24
  -1   2  18 13365.9 1006.42  10
   1  -2  18 13687.4 495.673  17
   1  -2  18 12465.2 883.692   6
  -1  -2 -18 13234.7 994.844   5
   1   2 -18 15228.7 1118.70   5
  -1   2  18 13596.3 488.621  21
   1  -2  18 13284.7 513.675  28
  -1   2  17 224.824 276.073  10
  -1   2  17 158.202 256.624   1
   1   2 -17-44.1207 212.725   5
   1  -2  17 50.7002 194.201  10
  -1  -2 -17 47.0977 210.767   5
   1  -2  17-58.0502 184.932   6
  -1   2  16 1657.23 347.630   1
   1  -2  16 1452.42 327.391   6
  -1  -2 -16 2304.64 405.497   5
   1  -2  16 1745.93 350.311  10
   1   2 -16 2113.32 428.812   5
  -1   2  16 1415.61 348.700  10
  -1  -2 -15 39415.0 1529.26   5
  -1   2  15 41276.3 1559.78  10
   1  -2  15 43089.1 1456.35  10
   1   2 -15 42838.8 1655.34   5
  -1   2  15 39892.8 1484.52   1
   1  -2  14 5266.76 492.335  10
  -1   2  14 5767.23 566.711  10
   1   2 -14 5221.40 552.075   5
  -1  -2 -14 5646.77 559.820   5
  -1   2  14 5036.46 520.155   1
  -1  -2 -13 40561.8 1401.50   5
  -1   2  13 40738.2 1373.31   1
   1  -2  13 40179.2 1277.00  10
  -1   2  13 42380.8 1440.58  10
   1   2 -13 41338.5 1480.30   5
  -1   2  12 11838.0 697.898   1
  -1  -2 -12 10633.7 669.175   5
  -1   2  12 10523.3 539.631   6
  -1   2  12 11297.2 699.230  10
   1   2 -12 11075.0 724.302   5
   1  -2  12 11272.4 622.557  10
   1  -2  11 1768.17 218.268   1
  -1   2  11 1908.08 330.929  10
   1   2 -11 2421.28 360.315   5
  -1  -2 -11 1622.02 294.737   5
  -1   2  11 2048.71 248.504   6
   1  -2  11 1903.43 269.396  10
  -1   2  11 2050.57 320.844   1
   1   2 -11 2050.99 229.124   8
   1   2 -10 9424.20 603.987   5
   1   2 -10 9534.38 444.623   8
   1  -2  10 9980.88 519.646  10
   1  -2  10 9489.51 555.507   9
  -1  -2 -10 10128.8 574.113   5
  -1   2  10 9863.36 456.990   6
  -1   2  10 10402.0 605.572  10
  -1   2  10 9982.93 592.009   1
   1  -2  10 10192.9 454.859   1
   1  -2   9 82863.2 1701.79   9
  -1   2   9 84758.4 1771.11  10
  -1   2   9 81532.2 1442.04   6
   1  -2   9 86901.5 1454.38   1
   1   2  -9 83933.1 1484.59   8
   1   2  -9 83271.2 1796.64   5
  -1   2   9 83131.3 1742.86   1
   1  -2   9 85176.7 1588.06  10
  -1  -2  -9 83525.0 1697.20   5
  -1   2   8 26235.0 856.228   1
   1   2  -8 25808.0 875.274   5
  -1  -2  -8 25902.2 811.773   5
  -1   2   8 27258.7 817.664   7
   1  -2   8 26052.1 820.159   9
  -1   2   8 26025.9 851.857  10
   1   2  -8 26407.8 725.395   8
   1  -2   8 27432.7 668.687   1
  -1   2   8 25989.1 662.603   6
  -1  -2  -7 66919.4 1316.37   5
   1   2  -7 66669.2 1236.89   8
   1  -2   7 69940.7 1109.41   1
  -1   2   7 69629.1 1402.42  10
  -1   2   7 69161.8 1406.07   1
  -1   2   7 65127.5 1102.51   6
   1   2  -7 68049.3 1424.94   5
  -1   2   7 68514.6 1326.39   7
   1  -2   7 66324.1 1346.94   9
  -1   2   7 69757.7 1235.38   3
   1  -2   6 21921.7 458.953   1
  -1  -2  -6 20473.7 598.627   5
   1   2  -6 21099.0 671.073   5
  -1   2   6 21013.8 557.962   3
   1  -2   6 20439.1 632.450   9
  -1   2   6 20584.0 601.071   7
   1   2  -6 21144.9 586.805   8
  -1   2   6 20821.8 648.990  10
  -1   2   6 19386.4 456.279   6
  -1  -2  -5 12784.7 428.353   5
  -1   2   5 12976.8 447.112   7
  -1   2   5 12264.6 317.946   6
   1   2  -5 12514.0 439.348   8
  -1   2   5 13236.8 484.053  10
   1   2  -5 12203.9 472.741   5
   1  -2   5 13433.3 307.017   1
   1  -2   5 12425.6 471.426   9
  -1   2   5 12680.2 421.797   3
   1  -2   4 76328.2 938.460   1
  -1   2   4 78722.9 1221.14   7
   1   2  -4 78700.9 1292.25   5
  -1   2   4 79433.6 1219.44   3
   1   2  -4 78923.3 1262.78   8
  -1   2   4 81505.8 1300.33  10
   1  -2   4 78378.0 1280.83   9
  -1   2   4 79905.0 996.939   6
  -1  -2  -4 79038.4 1180.72   5
  -1   2   3 160104. 2043.62  10
  -1   2   3 158687. 2007.88   3
   1  -2   3 163703. 2049.19   9
  -1   2   3 157022. 1975.27   7
  -1  -2  -3 157699. 1888.07   5
   1   2  -3 160305. 2025.46   5
   1   2  -3 159219. 2061.24   8
  -1   2   2 42908.8 790.231   1
  -1   2   2 44433.1 751.898  10
  -1  -2  -2 43070.2 563.070   7
   1   2  -2 45319.9 726.927   5
   1  -2   2 45533.5 773.589   9
  -1   2   2 43743.1 726.520   7
  -1  -2  -2 45499.3 630.882   5
  -1   2   2 43564.5 775.403   3
   1  -2   1 177239. 2082.01   9
  -1   2   1 174604. 2050.46  10
  -1   2   1 172896. 2085.13   7
  -1   2   1 174982. 2109.51   1
  -1  -2  -1 176032. 1915.46   7
   1   2  -1 178243. 1989.71   3
  -1   2   0 78095.5 1018.25   1
  -1   2   0 78149.5 1103.48   2
  -1  -2   0 78801.1 998.248   7
   1   2   0 77306.5 1055.09   2
   1   2   0 79763.0 1026.70   3
   1  -2   0 78540.1 1010.06   9
  -1   2   0 79263.6 978.669  10
  -1   2  -1 179996. 2136.49   2
   1   2   1 174233. 2090.68   8
  -1   2  -1 174215. 2138.32   5
  -1   2  -1 172121. 1898.71   1
   1   2   1 176698. 2061.18   3
   1   2   1 170608. 2014.11   2
  -1  -2   1 177282. 2087.61   7
   1   2   2 44186.6 795.478   6
  -1   2  -2 45485.4 791.726   8
  -1   2  -2 44887.3 816.371   5
   1   2   2 43692.6 744.678   3
   1   2   2 44173.4 700.856   8
   1   2   2 44073.1 681.213   2
  -1  -2   2 44281.2 801.376   7
  -1   2  -3 160851. 2136.00   5
  -1  -2   3 161860. 2138.35   7
   1   2   3 157159. 2094.31   4
   1   2   3 157677. 1861.98   8
  -1   2  -3 158059. 2034.21   8
   1   2   3 157257. 2068.16   6
   1   2   3 160736. 1924.22   2
  -1   2  -4 79511.4 1217.13   8
   1   2   4 79021.0 1286.99   4
  -1   2  -4 79907.8 1343.05   5
  -1  -2   4 81282.7 1369.43   7
   1   2   4 80346.0 1006.61   8
   1   2   4 76810.7 1256.41   6
   1   2   5 11440.2 222.071   8
  -1  -2   5 12978.9 512.829   9
   1   2   5 13264.1 457.712   6
  -1   2  -5 13072.2 403.850   8
   1   2   5 12878.0 453.600   4
  -1   2  -5 12028.0 477.438   5
   1   2   5 13350.7 501.192   1
   1   2   6 20239.2 606.992   6
   1   2   6 20883.5 681.338   1
  -1   2  -6 20658.3 538.211   8
  -1   2  -6 20296.2 674.473   5
   1   2   6 19432.0 590.833   4
   1   2   6 20165.9 661.982  10
  -1  -2   6 21253.3 687.713   9
   1   2   7 67175.2 1396.20   1
   1   2   7 68107.6 1395.99  10
  -1  -2   7 67419.6 1381.49   9
   1   2   7 68202.4 1301.44   6
   1   2   7 66624.3 1253.07   4
  -1   2  -7 66590.6 1135.74   8
  -1   2  -7 66376.5 1411.44   5
   1   2   8 25698.1 846.950  10
   1   2   8 27836.4 873.723   1
  -1  -2   8 26634.7 748.253   1
  -1   2  -8 26658.0 649.297   8
   1   2   8 26719.1 739.049   4
   1  -2  -8 26010.2 864.776   5
  -1  -2   8 26480.5 836.064   9
  -1   2  -8 26836.7 893.597   5
   1   2   8 25144.1 775.860   6
   1   2   9 84876.0 1745.62   1
  -1  -2   9 83044.8 1551.57   1
   1   2   9 87087.1 1640.94   6
   1   2   9 82235.0 1499.40   4
   1  -2  -9 83148.1 1768.58   5
  -1  -2   9 82635.6 1697.73   9
   1   2   9 83962.1 1750.18  10
  -1   2  -9 83880.2 1803.43   5
   1  -2 -10 10511.8 619.278   5
   1   2  10 10746.7 614.408  10
  -1  -2  10 10137.3 510.081   1
  -1  -2  10 10420.0 582.973   9
   1   2  10 10752.6 554.907   6
   1   2  10 10828.5 485.966   4
   1   2  10 9771.18 571.673   1
  -1   2 -10 10661.5 640.000   5
  -1   2 -11 2425.40 364.549   5
  -1  -2  11 1837.89 246.262   1
   1   2  11 1962.13 288.993   6
   1   2  11 1936.11 315.299  10
   1  -2 -11 2095.14 336.123   5
   1   2  11 2124.72 239.378   4
   1   2  11 1705.01 280.051   1
  -1  -2  11 1778.05 294.209   9
  -1  -2  12 9970.26 558.776   1
   1   2  12 10993.5 621.337   6
   1   2  12 11003.9 683.342  10
  -1  -2  12 10854.2 653.943   9
   1  -2 -12 10146.4 687.327   5
  -1   2 -12 11067.7 725.196   5
   1   2  12 10967.5 658.987   1
   1   2  13 40183.3 1390.70  10
   1  -2 -13 43865.2 1494.24   5
   1   2  13 40885.8 1281.43   6
  -1  -2  13 39439.2 1199.55   1
  -1   2 -13 42675.8 1501.23   5
   1   2  13 41285.1 1359.99   1
  -1  -2  13 41595.4 1360.89   9
   1   2  14 4999.85 472.722   6
   1   2  14 6119.60 538.444   1
  -1  -2  14 5118.07 446.773   1
   1   2  14 4833.32 513.718  10
  -1   2 -14 4991.64 553.742   5
  -1  -2  14 5800.71 534.984  10
   1  -2 -14 5877.19 581.226   5
  -1  -2  15 39067.3 1448.74  10
   1   2  15 39193.2 1432.45   1
  -1   2 -15 41826.6 1634.72   5
   1  -2 -15 40551.9 1579.86   5
   1   2  15 41097.0 1391.38   6
   1   2  15 39694.3 1516.10  10
   1   2  16 2013.95 333.922   6
  -1  -2  16 1844.39 365.897  10
  -1   2 -16 1856.44 405.578   5
   1   2  16 1752.87 336.886   1
   1  -2 -16 1970.91 390.417   5
   1   2  16 1485.79 346.790  10
   1  -2 -17-49.9810 236.959   5
  -1   2 -17 188.933 257.311   5
   1   2  17-107.700 215.427  10
  -1  -2  17 177.296 237.079  10
   1   2  17 196.731 204.265   1
  -1  -2  18 13231.1 517.705  24
   1   2  18 13322.5 486.023  21
  -1  -2  18 12268.3 922.583  10
   1   2  18 13757.0 516.330  17
   1  -2 -18 12957.4 1013.09   5
   1   2  18 11568.9 925.803  10
   1   2  18 13154.8 510.499  13
  -1  -2  18 13145.8 513.746  28
  -1   2 -18 14552.3 1097.13   5
   1   2  18 13239.8 509.703  24
   1   2  19 31003.2 786.161  21
   1   2  19 30430.6 811.777  24
   1   2  19 30597.4 817.411  13
   1   2  19 30039.8 773.839  23
   1   2  19 32269.9 827.725  17
  -1  -2  19 31490.3 833.692  28
  -1  -2  19 30143.5 774.024  13
  -1  -2  19 31089.8 835.178  24
  -1  -2  19 30142.0 762.457  21
  -1  -2  19 31403.8 765.603  17
  -1  -2  20 1392.19 196.781  17
  -1  -2  20 904.062 164.025  13
   1   2  20 1440.85 207.470  17
  -1  -2  20 1305.55 209.456  24
   1   2  20 1132.29 184.154  23
   1   2  20 1228.12 196.970  21
  -1  -2  20 1224.70 208.967  28
   1   2  20 1314.52 207.866  24
  -1  -2  20 1066.19 169.918  21
   1   2  20 1133.16 206.476  13
   1   2  21 11183.3 491.558  17
  -1  -2  21 11320.7 493.004  28
   1   2  21 11028.1 495.490  13
  -1  -2  21 11723.4 517.725  24
   1   2  21 11630.4 480.500  21
  -1  -2  21 11693.6 464.277  17
   1   2  21 11246.0 490.189  24
  -1  -2  21 11483.5 476.965  13
  -1  -2  21 10879.0 455.133  21
  -1  -2  22 5474.23 353.900  28
   1   2  22 4797.82 328.387  24
   1   2  22 4929.86 342.700  13
  -1  -2  22 5305.91 360.235  24
  -1  -2  22 4604.44 302.673  21
   1   2  22 5355.97 343.476  17
  -1  -2  22 5551.70 333.802  13
   1   2  22 4850.70 320.787  21
  -1  -2  22 5009.31 308.623  17
  -1  -2  23 9044.99 450.634  24
   1   2  23 8615.25 425.019  24
  -1  -2  23 9033.45 402.459  21
  -1  -2  23 9210.18 412.478  13
  -1  -2  23 9357.92 434.245  28
   1   2  23 9328.56 447.281  13
   1   2  23 8742.19 419.087  17
   1   2  23 9786.70 436.881  21
   1   2  24 735.908 171.265  21
   1   2  24 632.162 159.711  24
  -1  -2  24 1070.41 171.739  28
   1   2  24 975.668 195.424  13
   1   2  24 552.463 147.733  17
  -1  -2  24 578.990 144.874  21
  -1  -2  24 971.824 163.974  13
  -1  -2  24 848.896 197.502  24
   1   2  25 8263.74 393.396  13
   1   2  25 7515.86 355.955  17
   1   2  25 7341.92 360.262  24
  -1  -2  25 7993.95 348.508  13
  -1  -2  25 7963.96 346.238  21
  -1  -2  25 7593.23 386.664  24
  -1  -2  25 8010.76 363.908  28
   1   2  25 7834.94 371.173  21
   1   2  26 60.1753 121.046  21
   1   2  26 98.8209 113.318  24
  -1  -2  26 168.782 115.287  28
   1   2  26 153.647 126.763  13
  -1  -2  26 161.597 138.496  24
  -1  -2  26-33.7010 97.3377  13
   1   2  26 201.655 122.437  17
   1   2  27 1130.48 153.461  13
   1   2  27 1171.28 137.831  17
  -1  -2  27 1063.69 155.552  24
   1   2  27 1058.51 147.846  21
  -1  -2  27 1194.84 129.747  28
   1   2  27 1161.56 142.793  24
   1   2  28 378.845 90.5328  17
  -1  -2  28 339.318 104.324  24
   1   2  28 367.628 98.5471  13
   1   2  28 357.266 88.0962  24
   1   2  29 476.204 85.4748  13
  -1  -2  29 283.538 81.9071  24
   1  -3  29 145.289 73.3463  24
  -1   3  29 462.312 87.2618  13
  -1   3  28 348.698 98.0889  13
   1  -3  28 230.527 79.2365  17
  -1   3  28 211.006 78.7544  24
   1  -3  28 283.360 100.284  24
  -1   3  28 139.852 84.2591  21
  -1   3  27 510.017 110.606  24
  -1   3  27 433.919 109.617  23
   1  -3  27 670.870 121.411  17
  -1   3  27 501.585 129.514  13
  -1   3  27 436.527 109.040  21
   1  -3  27 604.562 132.090  24
   1  -3  27 592.265 102.380  28
  -1   3  26 4261.48 272.341  13
   1  -3  26 4027.96 242.091  28
  -1   3  26 4007.76 242.242  24
   1  -3  26 3994.97 247.350  17
  -1   3  26 3975.09 239.629  23
   1  -3  26 4062.00 270.516  24
  -1   3  26 4020.02 255.440  21
  -1   3  25 29.4530 115.076  24
  -1   3  25 37.8375 125.437  13
  -1   3  25 211.153 124.061  23
  -1   3  25 155.801 129.217  21
   1  -3  25 81.5698 119.112  28
   1  -3  25 155.850 149.339  24
   1  -3  25 7.35373 99.6915  13
   1  -3  25 148.689 116.404  17
  -1   3  24 2328.03 240.458  13
  -1   3  24 2327.30 230.382  21
  -1   3  24 2291.63 220.217  24
   1  -3  24 2081.22 202.815  13
   1  -3  24 2362.39 223.194  28
   1  -3  24 2099.42 195.253  25
   1  -3  24 2319.48 220.619  17
   1  -3  24 2148.33 241.709  24
  -1   3  24 2208.36 227.818  23
  -1   3  23 271.328 142.656  24
   1  -3  23 461.593 179.690  24
  -1   3  23 137.745 139.470  23
   1  -3  23 146.842 115.013  25
   1  -3  23 241.979 133.582  17
   1  -3  23 387.060 141.168  13
  -1   3  23 538.757 170.637  21
  -1   3  23 455.035 166.339  13
   1  -3  23 418.728 150.447  28
  -1   3  22 4987.35 319.607  21
   1  -3  22 4579.99 287.706  25
   1  -3  22 4502.39 317.517  28
  -1   3  22 4441.24 317.579  23
   1  -3  22 4322.64 306.638  21
   1  -3  22 4327.88 290.775  13
   1  -3  22 4476.26 339.785  24
  -1   3  22 4581.87 325.834  13
  -1   3  22 4656.77 313.371  24
   1  -3  22 4355.11 309.921  17
  -1   3  21 9147.18 446.832  13
   1  -3  21 8995.62 396.749  25
  -1   3  21 9310.85 433.883  21
  -1   3  21 8475.77 428.983  23
   1  -3  21 9095.96 443.513  28
  -1   3  21 8412.90 417.433  24
   1  -3  21 8230.12 407.712  21
   1  -3  21 9257.30 430.689  17
   1  -3  21 8778.48 450.068  24
   1  -3  21 8460.15 404.793  13
   1  -3  20 243.638 137.613  25
   1  -3  20 633.817 170.406  17
   1  -3  20 260.813 135.759  13
   1  -3  20 239.997 142.971  28
  -1   3  20 161.714 147.539  13
   1  -3  20 446.490 157.250  21
  -1   3  20 411.927 169.665  23
  -1   3  20 259.926 156.552  21
   1  -3  20 29.6483 156.540  24
  -1   3  20 188.902 155.801  24
   1  -3  19 22360.0 651.184  17
  -1   3  19 20852.3 653.981  24
   1  -3  19 19637.3 663.988  24
  -1   3  19 20665.5 668.536  13
   1  -3  19 21811.8 690.498  28
  -1   3  19 21113.3 640.469  21
   1  -3  19 20642.4 629.853  21
  -1   3  19 21793.4 679.745  23
   1  -3  19 21102.3 616.777  25
   1  -3  19 20463.3 628.810  13
  -1   3  18 14695.6 542.948  23
   1  -3  18 14245.4 492.681  25
  -1   3  18 14053.8 499.050  21
   1  -3  18 14497.5 551.118  28
   1  -3  18 12971.3 486.626  21
  -1   3  18 13320.6 504.233  24
   1   3 -18 16266.4 1165.50   5
  -1  -3 -18 13040.6 986.421   5
   1  -3  18 14187.2 958.171   6
  -1   3  18 13430.9 966.238   1
   1  -3  18 14032.6 538.733  24
  -1   3  18 13701.0 1034.21  10
  -1   3  18 13265.3 514.393  13
  -1   3  17 4078.37 558.123  10
   1   3 -17 4092.82 590.109   5
   1  -3  17 4185.25 527.851   6
  -1   3  17 3422.51 506.534   1
  -1  -3 -17 3353.57 505.235   5
  -1  -3 -16 2536.54 432.241   5
  -1   3  16 2202.94 414.963   1
   1  -3  16 2149.63 360.116  10
  -1   3  16 2179.46 433.754  10
   1   3 -16 1647.90 402.950   5
   1  -3  15 1841.02 326.428  10
   1   3 -15 2359.70 449.182   5
  -1   3  15 2245.19 414.250  10
  -1  -3 -15 1976.72 382.218   5
  -1   3  15 1970.81 345.739   1
  -1   3  14 4626.83 511.384   1
   1   3 -14 5193.43 572.827   5
   1  -3  14 4664.94 453.259  10
  -1  -3 -14 4504.95 506.884   5
  -1   3  14 4128.49 496.015  10
  -1  -3 -13 37703.2 1325.18   5
   1   3 -13 36343.7 1392.49   5
  -1   3  13 37847.6 1392.06  10
  -1   3  13 35782.3 1331.48   1
   1  -3  13 36485.3 1202.93  10
   1   3 -12 6321.09 564.994   5
  -1   3  12 6507.62 551.405  10
   1  -3  12 6936.47 490.131  10
  -1  -3 -12 6168.72 511.691   5
  -1   3  12 6094.35 537.960   1
   1  -3  12 5622.80 496.476   9
  -1   3  11 7774.83 573.084  10
  -1  -3 -11 8417.28 552.305   5
  -1   3  11 8218.68 438.442   6
   1  -3  11 7999.79 496.515  10
  -1   3  11 6955.11 543.986   1
   1   3 -11 9058.69 626.568   5
   1  -3  11 7319.67 538.678   9
   1   3 -11 7728.65 450.286   8
   1  -3  10 14364.4 707.724   9
   1   3 -10 15070.5 751.308   5
  -1   3  10 13866.5 531.232   6
  -1  -3 -10 13995.7 673.116   5
   1   3 -10 14277.7 600.092   8
  -1   3  10 13835.5 719.847   1
  -1   3  10 14734.4 742.211  10
   1   3  -9 30155.0 870.610   8
   1  -3   9 30496.7 679.952   1
  -1  -3  -9 29971.4 926.094   5
  -1   3   9 30566.4 1018.90  10
   1  -3   9 29925.6 974.383   9
   1   3  -9 30170.3 1017.03   5
  -1   3   9 30249.2 1017.70   1
  -1   3   9 28147.6 733.998   6
  -1   3   8 41170.0 863.261   6
  -1  -3  -8 43437.4 1068.17   5
  -1   3   8 44917.9 1038.63   3
   1  -3   8 45623.3 796.329   1
   1   3  -8 43127.0 1048.61   8
   1  -3   8 43485.7 1138.56   9
  -1   3   8 43376.5 1047.32   7
  -1   3   8 44717.9 1187.51  10
  -1   3   8 45045.6 1201.08   1
   1   3  -8 42970.6 1165.38   5
  -1   3   7 59317.8 1194.01   3
  -1   3   7 57763.6 995.955   6
  -1   3   7 59629.0 1349.08   1
   1  -3   7 60588.1 886.334   1
  -1   3   7 59574.6 1327.63  10
  -1  -3  -7 60217.3 1209.76   5
   1   3  -7 57049.2 1220.93   8
   1  -3   7 57735.1 1293.86   9
   1   3  -7 59210.0 1321.24   5
  -1   3   7 58295.4 1180.66   7
  -1   3   6 108726. 1712.05   3
   1  -3   6 108424. 1814.09   9
  -1  -3  -6 109322. 1669.81   5
  -1   3   6 108740. 1668.80   7
  -1   3   6 103858. 1442.82   6
  -1   3   6 112634. 1865.65  10
   1   3  -6 109130. 1781.20   8
  -1   3   6 109302. 1875.59   1
   1  -3   6 101677. 1266.28   1
   1   3  -6 110448. 1837.77   5
  -1   3   5 113782. 1206.63   7
   1   3  -5 115615. 1396.32   5
  -1   3   5 119139. 1438.35   4
  -1   3   5 115613. 1329.67   3
  -1  -3  -5 114575. 1171.98   5
   1  -3   5 116081. 1438.50   9
  -1   3   5 112337. 904.644   6
  -1   3   5 114302. 1474.11   1
   1   3  -5 115192. 1416.09   8
  -1   3   5 113429. 1436.14  10
  -1   3   4 166874. 2315.31   4
   1  -3   4 165209. 2305.40   9
   1   3  -4 164278. 2316.91   8
  -1   3   4 163863. 2117.65   7
  -1   3   4 163578. 2243.43   3
  -1   3   4 164358. 2339.02   1
   1   3  -4 162701. 2227.04   5
  -1   3   4 169685. 2306.40  10
  -1  -3  -4 160957. 2042.88   5
  -1   3   4 162455. 1917.35   6
  -1   3   3 111471. 1656.37   3
  -1   3   3 109754. 1676.08   1
  -1  -3  -3 112146. 1385.99   5
   1  -3   3 109992. 1667.63   9
   1   3  -3 109159. 1700.60   8
  -1   3   3 111718. 1645.75  10
   1   3  -3 111404. 1561.09   5
  -1   3   3 111995. 1512.99   7
   1   3  -2 184403. 2189.96   3
   1   3  -2 185850. 2183.66   5
  -1   3   2 187129. 2332.18  10
  -1   3   2 185701. 2355.66   1
  -1   3   2 187951. 2214.51   7
   1  -3   2 189279. 2364.23   9
  -1   3   1 588609. 6388.29  10
   1   3  -1 601376. 6182.84   5
   1   3  -1 591969. 6348.85   3
   1  -3   1 580294. 6439.40   9
   1   3  -1 590413. 6503.35   4
  -1   3   1 592404. 6415.07   1
  -1   3   1 584130. 6343.26   7
  -1   3   1 578513. 6515.96   4
  -1   3   0 32608.1 601.022  10
   1  -3   0 33334.4 633.819   9
   1   3   0 32685.2 651.715   2
   1   3   0 32333.9 626.189   3
   1   3   0 33529.0 736.616   6
  -1   3   0 32713.1 593.904   1
   1   3   0 33213.9 713.384   8
  -1   3   0 32683.4 681.392   4
   1   3   0 33049.5 717.337   4
   1  -3  -1 590226. 6273.08   9
   1   3   1 585854. 6411.29   8
  -1   3  -1 574719. 6127.13   1
   1   3   1 594786. 6490.59   6
   1   3   1 576255. 6337.15   3
   1   3   1 581962. 6316.51   2
  -1   3  -1 594120. 6343.02   4
  -1   3  -1 575214. 6372.10   5
   1   3   2 186318. 2469.04   1
  -1   3  -2 188894. 2394.40   5
   1   3   2 185788. 2333.74   3
   1   3   2 180067. 2264.82   2
   1   3   2 184899. 2309.85   8
   1   3   2 185851. 2413.18   6
  -1   3  -3 113825. 1685.32   5
   1   3   3 108172. 1493.97   8
   1   3   3 111236. 1529.30   2
   1   3   3 112474. 1651.86   6
  -1   3  -3 111582. 1661.91   8
   1   3   3 112127. 1612.00   3
  -1   3  -4 166829. 2267.96   8
  -1   3  -4 168490. 2347.27   5
   1   3   4 162530. 2015.68   8
   1   3   4 166586. 2347.07   4
   1   3   4 168936. 2141.62   2
  -1   3  -5 115071. 1470.67   5
  -1   3  -5 115037. 1311.33   8
   1   3   5 120346. 1208.47   2
   1   3   5 114735. 1426.67   4
  -1  -3   5 59275.3 1116.72   9
   1   3   5 115764. 870.633   8
   1   3   5 113490. 1322.63   6
  -1   3  -6 108991. 1689.58   8
   1   3   6 108044. 1878.36  10
  -1  -3   6 107296. 1897.16   9
   1   3   6 102748. 1271.78   8
   1   3   6 106827. 1726.24   6
   1   3   6 109259. 1803.95   4
   1   3   6 113560. 1913.48   1
  -1   3  -6 109250. 1870.42   5
  -1   3  -7 58508.2 1340.07   5
   1   3   7 58852.6 1225.68   6
  -1  -3   7 58876.0 1355.86   9
   1   3   7 58841.7 1248.95   4
  -1   3  -7 59005.8 1153.24   8
   1   3   7 60595.9 1363.79   1
   1   3   7 60043.3 1361.22  10
   1   3   8 42920.8 1183.06  10
   1   3   8 42860.7 1064.42   6
  -1  -3   8 45313.9 1198.59   9
   1   3   8 44941.7 1203.02   1
   1  -3  -8 44339.4 1154.57   5
  -1   3  -8 44796.0 1206.87   5
   1   3   8 43950.6 1077.21   4
  -1   3  -8 44020.6 980.591   8
  -1   3  -9 31711.3 1067.19   5
   1  -3  -9 30666.7 1000.82   5
   1   3   9 27910.3 888.532   6
   1   3   9 29811.9 1008.79   1
   1   3   9 29162.0 1007.01  10
  -1   3  -9 31706.9 816.614   8
   1   3   9 30474.2 897.762   4
  -1  -3   9 29167.9 812.821   1
  -1  -3   9 32660.2 1030.83   9
  -1  -3  10 14656.7 587.179   1
   1   3  10 13903.7 712.528   1
  -1   3 -10 14878.1 552.299   8
   1   3  10 13676.3 639.998   6
  -1   3 -10 15116.6 769.649   5
   1   3  10 14433.4 736.259  10
   1   3  10 15057.4 636.441   4
  -1  -3  10 14249.5 717.878   9
   1  -3 -10 14144.5 722.009   5
   1   3  11 7733.73 467.665   4
   1   3  11 7726.81 509.632   6
   1  -3 -11 7878.94 570.803   5
   1   3  11 7597.68 562.728  10
  -1  -3  11 7398.52 442.422   1
  -1   3 -11 8219.28 614.378   5
  -1  -3  11 7855.78 571.553   9
   1   3  11 7561.03 554.917   1
   1   3  12 6273.03 529.663   1
   1   3  12 6556.29 562.425  10
   1  -3 -12 5432.09 518.075   5
  -1  -3  12 5698.46 408.762   1
  -1  -3  12 6610.54 551.414   9
   1   3  12 6315.26 433.059   4
  -1   3 -12 5969.14 546.842   5
   1   3  12 6546.62 492.172   6
   1   3  13 35898.2 1212.43   6
   1   3  13 35139.1 1294.90   1
   1  -3 -13 37125.4 1373.71   5
   1   3  13 35587.5 1352.32  10
  -1  -3  13 37069.0 1311.73   9
  -1   3 -13 39586.0 1469.72   5
   1   3  14 4832.84 506.692   1
  -1  -3  14 4366.67 486.858   9
  -1   3 -14 4569.26 550.687   5
   1   3  14 4462.52 451.721   6
   1  -3 -14 4324.18 502.515   5
   1   3  14 4457.38 513.911  10
   1   3  15 1855.85 357.717   1
   1   3  15 2104.19 347.629   6
  -1   3 -15 2282.32 402.029   5
   1  -3 -15 2131.27 392.918   5
   1   3  15 1930.35 362.346  10
  -1  -3  15 2111.28 368.126  10
   1  -3 -16 2097.17 410.783   5
   1   3  16 2812.71 428.552   1
   1   3  16 2542.27 454.926  10
  -1  -3  16 2844.45 430.548  10
  -1   3 -16 2331.04 459.377   5
   1   3  17 3795.22 506.984   1
  -1  -3  17 3452.38 487.676  10
  -1   3 -17 3588.21 573.751   5
   1   3  17 3745.20 549.716  10
   1  -3 -17 3971.27 565.982   5
  -1  -3  18 13562.6 476.336  21
   1  -3 -18 12430.2 987.467   5
  -1  -3  18 14591.0 489.624  17
  -1  -3  18 14144.8 482.311  25
   1   3  18 13934.3 499.684  21
   1   3  18 12861.6 929.612   1
   1   3  18 13696.4 528.373  13
   1   3  18 14766.3 544.470  17
  -1   3 -18 14056.0 1084.83   5
   1   3  18 13829.7 510.760  23
   1   3  18 13634.9 509.136  24
  -1  -3  18 14059.2 537.277  24
  -1  -3  18 13654.2 968.887  10
  -1  -3  18 14336.8 545.280  28
   1   3  18 13448.8 1013.09  10
  -1  -3  19 20501.2 670.807  24
   1   3  19 21097.7 639.365  21
   1   3  19 20667.8 637.327  23
  -1  -3  19 20619.0 680.364  28
   1   3  19 21701.8 677.829  17
  -1  -3  19 22072.5 621.602  17
   1   3  19 20361.0 642.024  24
  -1  -3  19 20435.2 600.749  25
   1   3  19 21033.5 671.696  13
  -1  -3  19 19523.6 596.166  21
   1   3  20 222.725 153.714  17
   1   3  20 167.867 152.115  13
   1   3  20 213.566 148.244  21
  -1  -3  20 404.962 151.604  25
   1   3  20 394.818 150.598  23
  -1  -3  20 167.506 148.408  24
   1   3  20 177.212 146.999  24
  -1  -3  20 397.360 142.156  17
  -1  -3  20 239.457 150.620  28
  -1  -3  20 315.227 146.166  21
   1   3  21 8673.21 416.442  21
   1   3  21 8302.99 411.893  24
  -1  -3  21 8784.36 399.652  17
  -1  -3  21 8931.92 454.980  24
   1   3  21 8277.88 403.845  23
  -1  -3  21 8888.54 392.864  25
  -1  -3  21 8062.95 380.822  21
   1   3  21 8831.52 447.002  13
  -1  -3  21 8968.62 450.572  28
   1   3  21 9039.10 440.620  17
   1   3  22 4800.40 337.559  13
   1   3  22 4241.40 298.924  24
  -1  -3  22 4169.54 281.721  21
  -1  -3  22 4862.62 335.087  28
   1   3  22 4309.79 295.895  23
  -1  -3  22 4390.24 332.280  24
   1   3  22 4747.28 318.573  21
  -1  -3  22 4427.76 289.578  17
   1   3  22 3994.73 301.025  17
   1   3  23 329.574 139.719  24
   1   3  23 273.055 157.531  13
  -1  -3  23 284.272 130.046  17
   1   3  23 155.702 120.722  23
  -1  -3  23 363.011 148.524  28
   1   3  23 370.039 149.949  17
  -1  -3  23 232.233 162.916  24
  -1  -3  23 96.3544 113.960  21
   1   3  23 504.905 165.945  21
   1   3  24 2228.89 227.880  21
  -1  -3  24 2453.88 210.995  21
  -1  -3  24 2191.59 235.968  24
   1   3  24 2044.48 209.643  24
  -1  -3  24 2446.92 237.172  28
   1   3  24 2315.99 227.110  17
   1   3  24 2539.16 252.215  13
  -1  -3  25 120.948 151.423  24
   1   3  25 178.552 132.884  21
   1   3  25 79.6402 123.672  17
   1   3  25 113.324 118.406  24
  -1  -3  25 90.1898 112.836  28
   1   3  25 59.3363 132.319  13
  -1  -3  26 4017.72 271.941  24
   1   3  26 4693.61 280.271  13
   1   3  26 3971.65 237.538  24
   1   3  26 4087.06 249.800  17
  -1  -3  26 4259.11 252.642  28
   1   3  26 4683.29 272.224  21
  -1  -3  27 598.685 136.624  24
  -1  -3  27 471.230 104.340  28
   1   3  27 803.468 131.872  21
   1   3  27 356.974 101.339  17
   1   3  27 617.341 125.186  13
   1   3  27 448.181 101.329  24
   1   3  28 180.520 79.5870  17
  -1  -3  28 139.416 67.9098  28
   1   3  28 134.886 89.9687  13
  -1  -3  28 226.617 98.0874  24
  -1  -3  29 194.830 71.0453  24
   1   3  29 111.934 66.3394  13
   1  -4  28 349.573 96.0571  24
   1  -4  28 320.357 77.8033  17
  -1   4  28 277.124 85.7620  21
  -1   4  28 267.753 92.7533  13
   1  -4  27 2331.87 170.312  28
  -1   4  27 2266.95 175.142  21
  -1   4  27 2365.81 191.933  13
   1  -4  27 2287.55 184.862  24
   1  -4  27 2298.19 167.141  17
  -1   4  27 2222.69 166.583  23
  -1   4  26 3722.81 253.451  13
   1  -4  26 3840.31 256.291  24
  -1   4  26 3463.13 228.222  23
   1  -4  26 3525.05 229.457  28
   1  -4  26 3874.55 234.511  17
  -1   4  26 3779.50 239.109  21
  -1   4  25 6284.38 301.133  24
   1  -4  25 6268.82 315.881  17
   1  -4  25 6304.62 337.307  24
   1  -4  25 6460.54 325.413  28
   1  -4  25 6417.04 291.856  25
  -1   4  25 6169.20 339.666  13
  -1   4  25 6148.71 320.937  21
  -1   4  25 6111.39 320.750  23
   1  -4  24 2951.62 253.725  28
  -1   4  24 2809.23 246.262  23
   1  -4  24 3142.93 225.253  25
  -1   4  24 2927.73 248.749  21
  -1   4  24 3274.03 244.130  24
  -1   4  24 3177.06 266.241  13
   1  -4  24 3111.42 269.063  24
   1  -4  24 3417.68 255.440  17
  -1   4  23 8474.04 423.127  13
   1  -4  23 8585.37 423.127  28
  -1   4  23 8211.23 411.287  23
   1  -4  23 7929.07 417.198  24
   1  -4  23 8017.91 389.528  17
  -1   4  23 8000.75 380.552  24
  -1   4  23 8683.10 408.873  21
   1  -4  23 8048.80 369.017  25
   1  -4  22 3931.04 307.182  28
  -1   4  22 3241.67 279.138  23
  -1   4  22 3763.72 289.067  21
  -1   4  22 3629.50 302.529  13
   1  -4  22 3145.45 264.066  17
  -1   4  22 3170.06 261.563  24
   1  -4  22 3811.89 310.178  24
   1  -4  22 3468.81 261.788  25
   1  -4  21 264.437 149.709  25
   1  -4  21 178.915 160.529  24
  -1   4  21 292.756 141.957  24
  -1   4  21 189.610 152.586  23
  -1   4  21 190.167 148.256  13
   1  -4  21 187.121 137.696  17
   1  -4  21 113.479 147.119  28
  -1   4  21 155.699 146.084  21
   1  -4  20 19453.8 613.798  17
   1  -4  20 18583.2 646.798  28
   1  -4  20 18519.1 646.479  24
   1  -4  20 18827.3 596.289  25
  -1   4  20 18191.1 605.492  24
  -1   4  20 19921.8 655.203  13
  -1   4  20 19430.4 620.260  21
  -1   4  20 18742.3 643.998  23
   1  -4  20 17743.8 590.459  21
  -1   4  19 10683.1 481.224  23
  -1   4  19 9757.79 457.678  13
   1  -4  19 10493.7 435.156  25
   1  -4  19 10032.3 475.028  24
   1  -4  19 8979.15 414.158  21
   1  -4  19 10515.8 484.699  28
  -1   4  19 10489.6 443.720  21
  -1   4  19 10140.2 442.516  24
  -1   4  18 6897.14 346.812  14
  -1   4  18 7367.73 367.751  24
  -1   4  18 7441.74 393.523  13
   1  -4  18 7956.17 382.498  25
  -1   4  18 8011.17 409.244  23
   1  -4  18 7685.61 409.802  28
   1  -4  18 7161.62 361.153  21
   1  -4  18 7541.40 399.722  24
  -1   4  18 8116.73 385.455  21
   1   4 -17 4221.59 585.343   5
  -1   4  17 3484.05 542.126  10
  -1   4  17 2649.70 460.585   1
  -1   4  16 16730.4 1075.14  10
  -1   4  16 15802.9 1011.54   1
   1   4 -16 16451.2 1086.64   5
  -1  -4 -16 15693.3 981.663   5
  -1   4  15 3232.22 484.664  10
  -1  -4 -15 3903.87 479.153   5
  -1   4  15 3059.54 457.651   1
   1   4 -15 3195.08 490.611   5
   1  -4  14 3247.68 381.980  10
   1   4 -14 3485.88 492.971   5
  -1   4  14 3730.53 485.262   1
  -1   4  14 3147.61 479.081  10
  -1  -4 -14 3244.03 420.812   5
  -1  -4 -13 11342.2 710.165   5
  -1   4  13 11379.5 773.121   1
   1  -4  13 11184.4 646.467  10
   1   4 -13 12415.5 821.618   5
  -1   4  13 12449.8 822.502  10
   1  -4  13 10125.5 705.602   9
   1  -4  12 18162.0 787.488  10
   1   4 -12 18891.1 954.987   5
   1  -4  12 16980.8 869.293   9
  -1  -4 -12 17756.3 845.478   5
   1   4 -12 18240.0 761.186   8
  -1   4  12 18368.5 940.589   1
  -1   4  12 19852.0 983.206  10
   1  -4  11 22430.4 952.959   9
   1   4 -11 21521.0 974.889   5
  -1  -4 -11 21305.2 873.454   5
   1   4 -11 20901.4 812.309   8
  -1   4  11 24471.4 1042.62  10
  -1   4  11 22933.3 1004.04   1
  -1   4  10 2110.88 338.856   1
   1  -4  10 2130.96 320.833   9
   1   4 -10 1994.63 266.495   8
   1   4 -10 2271.80 333.153   5
  -1  -4 -10 1929.51 264.647   5
  -1   4  10 2075.93 320.171  10
   1   4  -9 55510.6 1337.06   8
   1  -4   9 55076.2 1426.27   9
  -1   4   9 57366.2 1320.63   3
  -1   4   9 57451.6 1506.32   1
  -1  -4  -9 55359.0 1300.87   5
   1   4  -9 57404.5 1465.26   5
  -1   4   9 53683.8 1078.49   6
  -1   4   9 58695.0 1516.53  10
   1   4  -8 18375.2 747.682   5
  -1  -4  -8 18246.2 650.674   5
  -1   4   8 17622.2 622.865   7
  -1   4   8 17824.8 764.275  10
  -1   4   8 18765.8 793.292   1
   1   4  -8 18372.3 713.193   8
   1  -4   8 18373.9 750.719   9
  -1   4   8 17840.3 671.763   3
  -1   4   8 17445.2 521.644   6
  -1   4   7 13506.2 635.241   1
  -1   4   7 13633.3 505.279   7
   1   4  -7 13897.5 603.079   8
   1  -4   7 13573.3 623.868   9
   1   4  -7 13316.6 388.048   4
  -1   4   7 13377.9 421.479   6
   1   4  -7 13816.5 605.370   5
  -1   4   7 13321.4 558.208   3
  -1   4   7 14179.1 641.869  10
  -1  -4  -7 13261.0 507.762   5
  -1   4   7 14744.3 628.595   4
  -1   4   6 1564.38 199.569   2
  -1  -4  -6 1693.12 174.825   5
  -1   4   6 1561.89 241.885  10
  -1   4   6 1686.31 215.977   3
   1  -4   6 1580.75 242.831   9
  -1   4   6 1399.23 168.775   7
   1   4  -6 1319.57 200.871   5
  -1   4   6 1727.12 240.472   4
  -1   4   6 1413.65 139.530   6
   1   4  -6 1699.25 226.839   8
   1   4  -6 1532.94 146.183   4
  -1   4   6 1937.52 264.712   1
  -1   4   5 14048.6 387.149   6
   1   4  -5 15128.9 541.132   5
  -1   4   5 15820.2 606.674   4
   1   4  -5 15001.1 454.771   4
  -1   4   5 16066.1 573.500   3
   1  -4   5 15903.4 610.095   9
  -1   4   5 15661.7 611.658   1
  -1   4   5 15820.7 545.600   2
  -1   4   5 15279.4 463.023   7
  -1  -4  -5 15752.8 447.939   5
  -1   4   5 15734.9 597.642  10
   1   4  -5 15384.1 605.915   8
   1   4  -4 84463.6 1336.82   4
  -1   4   4 85327.3 1538.76   4
  -1  -4  -4 84737.6 1172.91   5
  -1   4   4 84846.0 1528.32   1
  -1   4   4 81047.2 1480.30  10
  -1   4   4 85233.5 1435.92   2
   1   4  -4 84382.3 1548.87   8
  -1   4   4 84826.2 1481.75   3
  -1   4   4 82477.3 1261.06   7
   1  -4   4 83552.8 1508.88   9
   1   4  -4 81912.3 1362.96   5
   1  -4   3 98510.0 1300.10   9
  -1   4   3 95201.5 1260.38   1
   1   4  -3 94949.4 1019.66   5
   1   4  -3 94814.1 1125.33   4
  -1   4   3 95954.0 960.962   7
  -1  -4  -3 95542.9 670.067   5
   1   4  -3 91249.3 1015.58   3
  -1   4   3 95968.7 1236.18  10
  -1   4   2 225935. 2321.61   7
  -1   4   2 225134. 2543.03  10
  -1   4   2 226214. 2571.29   1
   1   4  -2 222429. 2547.46   4
   1   4  -2 222122. 2414.65   3
   1   4  -2 229004. 2269.07   5
   1  -4   2 229104. 2612.16   9
  -1   4   1 518683. 3349.80   8
  -1   4   1 500271. 3109.61   1
   1   4  -1 490115. 3259.35   2
  -1   4   1 491707. 3333.05   4
   1   4  -1 504790. 3067.88   3
   1   4  -1 489613. 3315.65   4
   1   4  -1 470341. 2445.86   5
  -1   4   1 488913. 3122.44  10
  -1   4   1 491229. 2870.58   7
   1  -4   1 498706. 3231.76   9
  -1   4   0 281597. 3480.94   8
   1  -4   0 279401. 3364.42   9
  -1   4   0 272565. 3406.73   4
  -1   4   0 281205. 3247.13   1
   1   4   0 273265. 3486.20   4
  -1  -4   0 278363. 3585.41   9
   1   4   0 278674. 3340.16   3
   1   4   0 271021. 3378.17   2
   1   4   0 275091. 3481.23   8
   1   4   1 492067. 2567.12   2
   1   4   1 503467. 2888.23   6
   1   4   1 484020. 2733.63   8
  -1   4  -1 487475. 1977.75   1
  -1   4  -1 487471. 2560.39   4
   1   4   1 488629. 2944.29   4
   1   4   1 486938. 2582.23   3
   1  -4  -1 503986. 2507.03   9
   1   4   2 227935. 2419.78   6
  -1   4  -2 227578. 2325.45   5
   1   4   2 234711. 2588.87  10
   1   4   2 228851. 2330.12   3
   1   4   2 224751. 2315.68   8
   1   4   2 227640. 2267.72   2
  -1   4  -2 226428. 2207.50   4
   1   4   2 235247. 2504.23   1
  -1   4  -3 98154.2 1250.68   5
   1   4   3 95005.7 1246.70   6
   1   4   3 96303.9 1200.03   3
   1   4   3 96889.9 1110.44   8
  -1   4  -3 98963.5 999.152   4
  -1   4  -3 96387.5 1296.99   8
   1   4   3 98321.6 1367.54   1
   1   4   3 97560.6 1398.28  10
   1   4   3 97072.9 1120.08   2
   1   4   4 82947.4 1293.77   8
   1   4   4 84666.9 1579.41   1
   1   4   4 82767.8 1446.11   6
  -1   4  -4 85905.1 1500.98   5
   1   4   4 85245.3 1365.09   2
  -1  -4   4 82392.5 1620.84   9
   1   4   4 84653.5 1564.42   4
   1   4   4 83852.9 1439.95   3
  -1   4  -4 82806.5 1489.81   8
   1   4   4 84054.4 1597.61  10
   1   4   5 15661.2 553.142   3
  -1   4  -5 15745.0 600.701   5
   1   4   5 15973.4 441.157   8
   1   4   5 15106.5 629.187  10
  -1  -4   5 15981.2 666.285   9
   1   4   5 15773.0 505.117   2
  -1   4  -5 15432.5 572.931   8
   1   4   5 15438.8 612.760   4
   1   4   5 14658.8 544.995   6
   1   4   5 16633.3 648.363   1
   1   4   6 1562.59 188.726   2
  -1   4  -6 1795.93 239.575   5
   1   4   6 1419.03 225.121  10
   1   4   6 1405.14 218.533   4
  -1  -4   6 1623.20 283.750   9
   1   4   6 1425.48 230.499   1
   1   4   6 1512.28 208.599   3
   1   4   6 1468.35 126.917   8
  -1   4  -6 1677.93 212.092   8
   1   4   6 1557.29 207.742   6
  -1  -4   7 14805.7 693.724   9
  -1   4  -7 13891.9 632.375   5
  -1   4  -7 13781.8 559.836   8
   1   4   7 13635.3 645.122   1
   1   4   7 13279.8 600.365   4
   1   4   7 13461.4 645.346  10
   1   4   7 13093.7 556.316   6
  -1  -4   8 18979.4 818.092   9
   1   4   8 18391.2 682.565   6
   1   4   8 18908.5 796.551   1
  -1   4  -8 18117.1 663.321   8
   1  -4  -8 18549.8 729.254   5
  -1   4  -8 18745.1 786.063   5
   1   4   8 18230.2 724.479   4
   1   4   8 18507.6 795.100  10
  -1   4  -9 59476.6 1525.14   5
   1   4   9 54064.7 1302.37   6
   1   4   9 55043.8 1494.09  10
  -1  -4   9 54897.0 1169.77   1
  -1   4  -9 57865.7 1271.98   8
   1   4   9 56142.3 1487.99   1
   1  -4  -9 55288.0 1410.44   5
   1   4   9 54337.4 1348.67   4
  -1  -4   9 58691.1 1516.11   9
  -1  -4  10 2106.10 363.491   9
   1   4  10 2156.07 347.246  10
  -1   4 -10 2244.09 350.652   5
   1   4  10 1947.55 322.000   1
  -1   4 -10 1824.63 232.413   8
   1  -4 -10 2076.08 304.522   5
   1   4  10 2215.62 311.376   4
  -1  -4  10 1817.51 221.543   1
   1   4  10 1923.47 264.106   6
   1  -4 -11 22520.2 956.776   5
  -1   4 -11 22489.4 774.535   8
  -1  -4  11 22010.9 968.662   9
  -1   4 -11 23338.0 1036.39   5
   1   4  11 22213.5 973.571   1
   1   4  11 21981.8 851.877   4
   1   4  11 22212.8 870.393   6
   1   4  11 20773.8 964.708  10
  -1   4 -12 20243.1 1012.58   5
   1  -4 -12 17700.7 901.362   5
   1   4  12 19507.8 815.159   4
   1   4  12 18163.0 916.853   1
  -1  -4  12 19546.6 943.222   9
   1   4  12 19439.1 851.599   6
   1   4  12 18855.0 963.105  10
   1   4  13 11223.9 672.180   6
  -1  -4  13 12083.9 770.215   9
   1   4  13 11960.7 776.045   1
   1  -4 -13 10785.6 736.022   5
  -1   4 -13 11477.0 809.911   5
   1   4  13 10881.8 772.255  10
   1  -4 -14 3083.94 433.213   5
  -1  -4  14 2887.32 416.794   9
  -1   4 -14 3288.47 483.289   5
   1   4  14 3527.08 473.158  10
   1   4  14 3177.16 437.371   1
  -1   4 -15 3696.80 533.306   5
   1  -4 -15 3428.24 468.127   5
   1   4  15 3427.10 480.947   1
  -1  -4  15 2568.89 418.938   9
   1   4  15 2648.44 442.197  10
   1   4  16 13842.1 990.520  10
   1  -4 -16 14357.9 975.219   5
   1   4  16 14418.0 948.991   1
  -1  -4  16 16540.2 978.868  10
  -1   4 -16 16694.6 1114.52   5
   1   4  17 3078.67 525.975  10
  -1   4 -17 4293.32 616.674   5
  -1  -4  17 3597.30 502.229  10
   1   4  17 3052.34 485.130   1
   1  -4 -17 3318.17 516.029   5
   1   4  18 8181.24 416.434  17
  -1  -4  18 6678.40 329.094  21
  -1  -4  18 7301.26 386.576  24
   1   4  18 7564.59 398.147  13
   1   4  18 7375.17 362.104  16
  -1  -4  18 6809.84 699.352  10
   1   4  18 7539.29 370.648  21
  -1  -4  18 7316.25 364.025  25
  -1  -4  18 7744.67 411.012  28
   1   4  18 7787.10 746.329   1
   1   4  18 7659.99 390.059  23
   1  -4 -18 6819.84 746.759   5
  -1  -4  19 10471.1 429.547  17
   1   4  19 9065.00 407.376  16
   1   4  19 10288.1 470.582  17
   1   4  19 10253.8 438.553  24
   1   4  19 10060.1 462.009  13
  -1  -4  19 9838.05 461.565  24
  -1  -4  19 9663.82 419.322  25
  -1  -4  19 9065.53 390.880  21
  -1  -4  19 10625.7 484.489  28
   1   4  19 9927.39 446.627  23
   1   4  19 10001.8 436.566  21
  -1  -4  20 17058.5 549.221  21
  -1  -4  20 18473.9 581.314  17
  -1  -4  20 18687.0 583.024  25
   1   4  20 18601.8 634.298  17
  -1  -4  20 19126.1 661.692  28
  -1  -4  20 19134.7 650.610  24
   1   4  20 18475.9 599.260  24
   1   4  20 18739.6 605.540  21
   1   4  20 18425.5 611.888  23
   1   4  20 19894.1 655.806  13
  -1  -4  21 214.290 148.986  28
   1   4  21 250.337 140.832  17
   1   4  21 258.003 148.979  13
   1   4  21 73.7126 148.645  21
  -1  -4  21 414.525 171.071  24
  -1  -4  21 325.499 141.322  25
   1   4  21 414.082 149.818  23
   1   4  21 251.460 132.054  24
  -1  -4  21 378.177 135.328  21
  -1  -4  21 306.504 135.703  17
   1   4  22 3667.91 299.726  13
  -1  -4  22 3746.97 269.363  17
   1   4  22 3574.07 278.162  21
  -1  -4  22 3798.22 307.907  28
   1   4  22 3243.49 269.429  23
   1   4  22 3355.56 259.140  24
  -1  -4  22 3703.95 265.608  25
   1   4  22 3561.04 290.365  17
  -1  -4  22 3373.89 295.968  24
  -1  -4  22 3387.00 250.539  21
   1   4  23 7604.85 376.403  23
   1   4  23 7431.95 390.620  17
  -1  -4  23 8097.41 418.603  24
  -1  -4  23 7803.01 354.002  25
  -1  -4  23 7588.20 356.496  17
   1   4  23 8396.17 401.587  21
   1   4  23 7910.71 413.260  13
   1   4  23 7528.63 362.962  24
  -1  -4  23 8092.85 416.078  28
  -1  -4  24 3278.71 264.811  28
   1   4  24 3067.06 230.918  24
   1   4  24 3154.97 266.608  13
  -1  -4  24 3223.64 269.958  24
   1   4  24 3196.81 252.700  21
   1   4  24 3171.80 251.339  17
   1   4  24 2806.50 229.631  23
  -1  -4  24 3093.86 218.609  25
  -1  -4  25 6323.62 330.866  28
   1   4  25 6305.91 343.086  13
  -1  -4  25 5964.20 336.881  24
   1   4  25 6525.24 326.346  17
   1   4  25 5616.61 284.186  24
   1   4  25 6607.27 332.117  21
  -1  -4  26 3584.83 245.046  24
   1   4  26 3918.77 255.218  13
  -1  -4  26 3909.13 243.930  28
   1   4  26 3738.06 232.666  17
   1   4  26 3823.25 241.619  21
   1   4  27 1853.60 155.125  17
   1   4  27 2268.64 183.978  13
  -1  -4  27 2280.21 173.253  28
  -1  -4  27 2355.48 190.771  24
   1   4  27 2415.14 185.325  21
   1   4  28 323.125 93.0810  13
  -1  -4  28 277.620 91.3008  24
  -1  -4  28 378.338 82.1276  28
   1  -5  28 678.685 99.2250  24
  -1   5  28 492.978 88.8107  21
  -1   5  28 555.116 96.5696  13
  -1   5  27-46.8659 86.6584  21
  -1   5  27 70.6514 93.2486  13
   1  -5  27 33.6985 81.2905  28
   1  -5  27-33.0052 89.6987  24
  -1   5  27 64.3375 78.5401  23
   1  -5  27 76.9038 76.4201  17
   1  -5  26 874.080 145.608  24
  -1   5  26 1074.82 156.523  13
  -1   5  26 925.386 138.622  23
  -1   5  26 1069.73 151.535  21
   1  -5  26 968.310 141.527  28
   1  -5  26 1081.48 124.237  25
   1  -5  26 934.930 139.290  17
  -1   5  25 1491.19 189.383  21
  -1   5  25 1399.48 183.315  13
  -1   5  25 1145.67 164.093  23
   1  -5  25 1134.38 167.184  28
   1  -5  25 1389.91 187.012  24
   1  -5  25 1494.64 177.371  17
   1  -5  25 1366.25 156.754  25
   1  -5  24 1999.71 221.439  24
   1  -5  24 1955.81 214.032  28
   1  -5  24 2131.04 200.611  25
  -1   5  24 2066.87 217.656  23
  -1   5  24 2481.94 236.424  21
   1  -5  24 2323.20 216.500  17
  -1   5  24 2439.73 244.620  13
   1  -5  23 3688.04 296.508  24
   1  -5  23 3383.31 253.196  25
   1  -5  23 3568.29 265.873  17
  -1   5  23 3240.80 281.457  13
   1  -5  23 3418.43 287.667  28
  -1   5  23 3452.78 282.363  23
  -1   5  23 3281.16 264.070  21
   1  -5  22 14717.3 558.134  24
  -1   5  22 15617.4 571.779  13
  -1   5  22 15661.4 550.846  21
   1  -5  22 14851.4 566.515  28
   1  -5  22 14424.1 509.682  25
   1  -5  22 14841.7 533.073  17
  -1   5  22 14765.5 558.883  23
   1  -5  21 6990.70 373.149  17
  -1   5  21 7001.89 394.474  23
   1  -5  21 7256.86 371.639  25
  -1   5  21 7058.69 378.049  21
  -1   5  21 7593.21 412.908  13
   1  -5  21 7680.70 423.065  28
   1  -5  21 6732.89 389.886  24
  -1   5  20 5896.37 344.452  21
   1  -5  20 4865.01 342.718  28
   1  -5  20 5114.22 323.831  25
  -1   5  20 5514.03 355.305  13
   1  -5  20 5473.69 334.326  17
  -1   5  20 4717.95 296.605  14
  -1   5  20 5266.45 353.725  23
   1  -5  20 4927.47 341.490  24
  -1   5  19 1880.27 229.272  13
   1  -5  19 1905.38 234.942  24
   1  -5  19 2005.67 224.236  25
  -1   5  19 1812.75 212.832  21
   1  -5  19 1889.79 237.156  28
  -1   5  19 1903.76 244.401  23
  -1   5  19 1820.87 209.379  14
  -1   5  18 11122.0 450.691  21
  -1   5  18 9395.71 411.374  14
  -1   5  18 10584.9 467.402  13
   1  -5  18 9770.73 456.648  24
  -1   5  18 10709.4 482.174  23
   1  -5  18 10432.7 480.646  28
   1  -5  18 10658.0 443.410  25
   1  -5  17 1865.37 219.920  28
  -1   5  17 1795.78 185.205  19
   1   5 -17 1932.90 453.825   5
  -1   5  17 1720.40 201.255  21
  -1   5  17 1763.57 411.424   1
   1  -5  17 1873.40 213.234  24
   1  -5  17 1586.11 177.031  21
  -1   5  17 1785.08 207.491  13
  -1   5  17 1682.53 195.921  14
  -1   5  17 2526.10 487.966  10
  -1   5  17 1845.64 217.304  23
   1  -5  17 1681.38 194.495  25
  -1   5  16 7843.80 750.232   1
  -1   5  16 7766.36 770.342  10
   1   5 -16 8872.39 817.491   5
  -1   5  15 1703.81 372.954   1
   1   5 -15 1999.31 397.370   5
  -1   5  15 2130.00 424.583  10
   1  -5  14 1285.44 309.230   9
   1   5 -14 1299.26 343.943   5
  -1   5  14 1546.23 361.457  10
  -1   5  14 1296.09 323.247   1
  -1   5  13 7374.92 654.958  10
   1   5 -13 8143.15 684.266   5
  -1  -5 -13 7143.53 567.156   5
   1  -5  13 6934.98 603.267   9
  -1   5  13 7029.50 636.711   1
  -1   5  12 25394.6 1161.61  10
  -1   5  12 23364.9 1096.10   1
   1  -5  12 23091.3 1038.71   9
   1   5 -12 25354.6 1129.40   5
   1   5 -12 22167.8 914.961   8
  -1  -5 -12 24315.5 976.377   5
  -1  -5 -11 3614.84 371.291   5
   1   5 -11 4327.88 401.341   8
   1  -5  11 4322.74 456.205   9
  -1   5  11 4553.21 477.997  10
  -1   5  11 4537.13 484.187   1
   1   5 -11 4787.05 486.639   5
   1   5 -10 14685.0 769.842   5
  -1   5  10 14881.3 808.525   1
   1  -5  10 13707.2 762.142   9
  -1  -5 -10 13760.4 645.698   5
   1   5 -10 14716.3 717.296   8
  -1   5  10 15070.8 698.758   3
  -1   5  10 13717.1 780.506  10
  -1   5   9 12295.8 701.414  10
   1   5  -9 10784.9 629.453   5
  -1   5   9 10834.5 663.699   1
  -1  -5  -9 10367.1 517.337   5
  -1   5   9 10766.9 578.423   3
   1  -5   9 10156.2 620.047   9
   1   5  -9 10940.0 603.112   8
  -1  -5  -8 3248.79 278.207   5
   1   5  -8 3119.50 335.827   5
  -1   5   8 2856.47 315.069   3
   1   5  -8 2880.99 332.438   8
  -1   5   8 3722.83 388.576  10
   1  -5   8 3044.76 366.830   9
  -1   5   8 3370.77 386.556   1
   1   5  -7 2276.68 277.143   5
  -1   5   7 2238.30 307.352  10
  -1   5   7 2091.17 185.149   6
  -1   5   7 2593.95 288.784   2
  -1   5   7 2464.93 312.241   4
   1   5  -7 2447.63 311.311   8
  -1   5   7 2742.50 341.622   1
  -1   5   7 2502.19 219.351   7
   1   5  -7 2061.56 182.888   4
  -1  -5  -7 2264.22 209.364   5
   1  -5   7 2554.90 337.640   9
  -1   5   7 2282.27 278.577   3
  -1   5   6 28834.3 933.877  10
  -1  -5  -6 29308.8 687.835   5
  -1   5   6 30187.0 945.895   4
  -1   5   6 30555.5 868.409   2
  -1   5   6 29036.6 695.815   7
  -1   5   6 27943.5 643.686   6
   1   5  -6 30142.1 719.255   4
   1  -5   6 29460.8 948.185   9
  -1   5   6 28704.0 947.087   1
   1   5  -6 29094.0 851.931   5
  -1   5   6 30774.2 904.679   3
   1   5  -6 30990.2 966.068   8
  -1   5   5 56769.3 1301.46   4
  -1   5   5 52575.2 1252.26  10
   1  -5   5 54827.7 1277.89   9
   1   5  -5 53887.8 1129.26   5
  -1   5   5 52566.0 955.683   7
   1   5  -5 54214.4 1065.19   4
  -1   5   5 53535.5 1271.74   1
  -1  -5  -5 53568.1 902.106   5
  -1   5   5 53989.3 1172.13   2
  -1   5   5 56154.8 1252.60   3
   1   5  -5 55721.2 1310.82   8
  -1   5   4 45131.6 1113.83   4
  -1   5   4 45406.6 1100.30   1
  -1   5   4 45094.4 1089.35   3
  -1  -5  -4 44870.1 700.090   5
   1   5  -4 42801.9 923.755   3
  -1   5   4 45270.9 1037.33   2
   1   5  -4 45861.7 943.288   5
   1   5  -4 45370.3 975.369   4
  -1   5   4 45194.8 1088.84  10
  -1   5   4 44866.7 825.616   7
   1   5  -4 46121.2 1148.02   8
   1  -5   4 44621.0 1105.66   9
  -1   5   3 28169.3 818.017   3
  -1   5   3 27930.9 601.483   7
  -1   5   3 27837.9 778.404   2
   1  -5   3 28135.8 820.927   9
  -1   5   3 27502.8 823.926   4
  -1   5   3 26860.9 780.439  10
   1   5  -3 28524.7 757.657   4
   1   5  -3 27045.9 695.555   3
  -1   5   3 28167.2 795.110   1
   1   5  -3 26503.8 833.672   8
   1   5  -3 28424.0 649.329   5
   1   5  -2 54860.1 1143.93   4
   1   5  -2 54045.7 1220.51   8
   1   5  -2 52933.3 1158.40   2
   1   5  -2 57385.3 890.055   5
  -1   5   2 53573.1 1120.88  10
  -1   5   2 54158.1 1109.80   1
  -1   5   2 54774.8 929.241   7
  -1   5   2 55334.1 1192.12   4
   1   5  -2 53553.5 1047.76   3
  -1   5   2 56415.1 1143.14   8
  -1   5   2 54596.5 1138.96   2
   1  -5   2 55639.1 1176.57   9
  -1   5   2 54985.9 1190.89   3
  -1   5   1 139666. 2156.80   3
  -1   5   1 137573. 1840.42   7
   1   5  -1 138375. 2082.03   2
   1   5  -1 138514. 2175.42   8
  -1   5   1 136063. 2110.63   4
   1   5  -1 140222. 2136.23   4
  -1   5   1 141842. 2112.26   8
  -1   5   1 136087. 1969.38   1
  -1   5   1 141442. 2114.90   2
   1  -5   1 134615. 2078.23   9
   1   5  -1 138718. 1994.23   3
  -1   5   1 138424. 2025.69  10
  -1   5   0 270.497 120.869   1
  -1   5   0 464.412 156.662   3
  -1  -5   0 284.084 176.728   9
   1   5   0 141.768 138.526   8
  -1   5   0 312.862 147.069   2
  -1   5   0 248.074 149.633   8
   1   5   0 284.485 167.447   4
   1   5   0 106.629 121.943   2
   1   5   0 303.422 146.976   3
  -1   5   0 220.249 141.980   4
   1  -5   0 740.423 190.297   9
   1   5   1 140082. 2202.67   4
  -1   5  -1 139202. 2156.37   3
  -1   5  -1 133138. 1792.46   1
  -1   5  -1 135654. 2031.44   4
  -1   5  -1 139536. 2154.54   8
   1  -5  -1 137714. 2026.54   9
  -1   5  -1 136659. 2141.20   2
   1   5   1 136237. 2108.89   8
   1   5   1 141661. 2054.92   3
  -1  -5   1 141928. 2267.82   9
   1   5   1 137971. 2052.72   2
   1   5   2 55144.9 1191.50   1
   1   5   2 53178.2 1113.00   8
  -1   5  -2 55318.7 1193.28   8
  -1   5  -2 54112.6 1067.75   5
   1   5   2 56592.2 1264.42  10
   1   5   2 53215.7 1080.45   2
   1   5   2 55427.5 1239.45   4
  -1  -5   2 54956.1 1278.63   9
   1   5   2 54948.5 1124.34   3
  -1   5  -2 54118.4 1052.89   4
   1   5   2 53311.8 1165.03   6
   1  -5  -2 56507.4 1090.73   9
  -1   5  -2 54368.8 1189.16   2
   1   5   3 28647.8 780.568   3
   1   5   3 28298.9 792.970   6
  -1   5  -3 27313.8 751.403   5
  -1   5  -3 28673.9 684.369   4
  -1   5  -3 29551.9 856.136   2
   1   5   3 28137.2 861.639   4
   1   5   3 27327.5 733.920   8
  -1  -5   3 28610.8 919.368   9
   1   5   3 28019.9 878.926  10
   1   5   3 28308.2 740.440   2
  -1   5  -3 28114.8 830.447   8
   1   5   3 28492.2 848.919   1
   1   5   4 45417.0 1152.41   4
   1   5   4 45720.0 982.705   2
   1   5   4 45110.5 1168.28  10
  -1  -5   4 45123.5 1210.94   9
   1   5   4 43555.6 934.811   8
  -1   5  -4 45871.1 1109.80   8
  -1   5  -4 45440.0 1052.74   5
   1   5   4 42708.3 1028.55   6
   1   5   4 44846.5 1039.43   3
   1   5   4 45863.7 1146.31   1
  -1   5  -5 53897.5 1224.48   5
   1   5   5 51512.5 1276.44   4
   1   5   5 53522.6 1021.23   8
  -1   5  -5 52982.8 1236.47   8
   1   5   5 53760.0 1182.59   6
   1   5   5 54348.5 1192.99   3
   1   5   5 54427.2 1321.93   1
   1   5   5 54137.4 1114.10   2
   1   5   5 50773.1 1307.60  10
  -1  -5   5 54664.2 1378.38   9
   1   5   6 30205.4 886.974   3
  -1   5  -6 29839.8 907.202   8
  -1  -5   6 28975.5 1007.70   9
   1   5   6 28916.4 967.872   1
  -1   5  -6 29617.7 913.858   5
   1   5   6 30303.4 811.777   2
   1   5   6 29100.3 675.566   8
   1   5   6 28930.7 845.982   6
   1   5   6 30439.1 962.404   4
   1   5   6 28877.3 978.464  10
   1   5   7 1902.40 299.020  10
   1   5   7 2584.37 284.463   3
   1   5   7 2163.06 264.096   6
   1   5   7 2129.20 318.388   1
  -1   5  -7 2021.10 264.122   8
   1   5   7 2616.55 322.401   4
   1   5   7 2160.70 251.585   2
  -1  -5   7 2381.42 381.493   9
  -1   5  -7 2071.91 280.283   5
   1   5   8 3262.34 385.408  10
   1  -5  -8 2868.35 317.501   5
   1   5   8 3233.23 381.369   1
  -1   5  -8 3230.47 324.804   8
   1   5   8 2970.67 299.421   6
   1   5   8 2927.29 341.644   4
  -1  -5   8 3145.09 425.661   9
  -1   5  -8 3568.41 387.928   5
  -1  -5   9 11336.4 705.906   9
   1   5   9 10741.7 611.705   4
   1   5   9 10811.2 675.358  10
  -1   5  -9 10630.6 568.385   8
   1  -5  -9 10684.3 597.517   5
   1   5   9 10716.8 567.976   6
   1   5   9 10690.3 657.031   1
  -1   5  -9 11718.7 680.544   5
   1  -5 -10 14385.9 726.536   5
  -1  -5  10 15426.9 832.501   9
  -1   5 -10 15349.9 813.335   5
   1   5  10 14229.9 801.494  10
  -1   5 -10 14826.3 675.733   8
   1   5  10 13828.1 674.446   6
   1   5  10 14060.2 782.637   1
   1   5  10 14540.7 731.190   4
  -1   5 -11 4268.47 476.728   5
  -1  -5  11 4771.48 491.857   9
   1   5  11 4101.12 469.839  10
   1  -5 -11 4142.15 430.992   5
  -1   5 -11 4588.12 387.572   8
   1   5  11 4362.86 422.499   4
   1   5  11 4604.86 479.013   1
   1   5  11 4623.94 412.445   6
  -1   5 -12 25797.6 1173.11   5
  -1  -5  12 23042.1 1071.83   9
   1   5  12 23153.3 1108.22  10
   1   5  12 23321.8 1091.26   1
   1   5  12 24687.3 988.331   4
   1  -5 -12 24839.9 1064.71   5
   1   5  12 24589.3 977.192   6
   1   5  13 7398.44 564.367   4
   1  -5 -13 7042.11 611.108   5
   1   5  13 6307.23 593.453   1
   1   5  13 7573.56 669.341  10
  -1  -5  13 7487.30 647.656   9
  -1   5 -13 8417.93 703.068   5
  -1   5 -14 1266.70 341.530   5
   1  -5 -14 1026.07 276.078   5
  -1  -5  14 1551.83 353.578   9
   1   5  14 1371.10 324.152   1
   1   5  14 1547.18 362.157  10
  -1  -5  15 2124.27 482.863   9
   1   5  15 1839.19 376.311   1
   1  -5 -15 1737.69 371.500   5
   1   5  15 2033.86 418.094  10
  -1   5 -15 2522.59 457.108   5
  -1   5 -16 8249.94 801.138   5
  -1  -5  16 8263.89 738.264   9
   1  -5 -16 8202.58 740.623   5
   1   5  16 8411.51 791.021  10
   1   5  16 8119.25 749.869   1
  -1  -5  16 8606.73 720.354  10
   1   5  17 1728.20 217.655  17
  -1   5 -17 1948.37 460.212   5
   1   5  17 1727.06 201.179  16
  -1  -5  17 1914.54 230.666  28
   1   5  17 1771.38 214.177  13
   1   5  17 1621.70 392.572   1
   1   5  17 1527.13 408.810  10
  -1  -5  17 1540.59 362.633  10
   1   5  17 1590.88 184.217  21
  -1  -5  17 2084.46 212.981  25
   1   5  17 1888.88 218.671  23
  -1  -5  17 1713.94 217.793  24
   1   5  18 11363.4 482.628  13
  -1  -5  18 9825.58 430.522  25
  -1  -5  18 9893.93 456.149  24
   1   5  18 10565.3 439.596  21
  -1  -5  18 9868.82 466.615  28
   1   5  18 9825.23 451.567  23
   1   5  18 10106.0 416.705  14
   1   5  18 10407.7 472.883  17
   1   5  18 9137.19 417.842  16
   1   5  19 1994.00 234.719  13
   1   5  19 2212.15 225.534  21
  -1  -5  19 2171.21 249.020  28
   1   5  19 2212.79 247.852  17
   1   5  19 2025.23 221.557  16
  -1  -5  19 1857.73 219.190  25
  -1  -5  19 1641.28 225.682  24
   1   5  19 1691.03 218.787  23
  -1  -5  20 5196.61 312.375  17
   1   5  20 5177.06 352.267  13
  -1  -5  20 4801.37 344.907  28
   1   5  20 5452.41 334.162  21
   1   5  20 5241.28 354.636  17
  -1  -5  20 4901.97 339.042  24
   1   5  20 5246.83 340.429  23
  -1  -5  20 5104.99 319.051  25
   1   5  20 5338.85 326.569  16
  -1  -5  21 7265.63 403.269  24
   1   5  21 6766.92 357.005  16
  -1  -5  21 7138.38 408.069  28
   1   5  21 7068.37 382.705  23
   1   5  21 6968.29 372.804  21
  -1  -5  21 7347.59 361.082  17
   1   5  21 6871.35 393.120  17
   1   5  21 7232.41 400.948  13
  -1  -5  21 6913.02 359.679  25
   1   5  22 13842.1 538.345  17
   1   5  22 15094.0 569.644  13
  -1  -5  22 14186.7 557.127  24
   1   5  22 14322.0 529.783  23
  -1  -5  22 14674.9 499.805  17
  -1  -5  22 14170.9 496.238  25
  -1  -5  22 14650.4 571.577  28
   1   5  22 15580.7 541.927  21
  -1  -5  23 3344.96 279.475  24
  -1  -5  23 3320.43 240.672  17
   1   5  23 3518.19 273.440  17
   1   5  23 2942.63 251.017  21
  -1  -5  23 3352.63 243.734  25
   1   5  23 3342.23 281.115  13
   1   5  23 3514.04 262.362  23
  -1  -5  23 3470.52 286.302  28
  -1  -5  24 2089.07 196.184  25
  -1  -5  24 1719.54 215.219  28
   1   5  24 2280.18 231.457  13
   1   5  24 2191.45 205.595  23
   1   5  24 2231.01 217.202  21
  -1  -5  24 1920.38 222.073  24
  -1  -5  24 2239.55 196.263  17
   1   5  24 2240.12 221.095  17
  -1  -5  25 1199.95 177.715  28
   1   5  25 1160.74 152.983  23
   1   5  25 1112.64 160.496  17
   1   5  25 1336.03 190.501  13
  -1  -5  25 1353.85 181.924  24
  -1  -5  25 1292.69 144.909  25
   1   5  25 1769.58 187.289  21
   1   5  26 851.972 135.716  17
  -1  -5  26 991.775 151.364  28
   1   5  26 952.598 145.236  21
  -1  -5  26 1046.40 157.965  24
   1   5  26 1031.78 156.427  13
   1   5  27-32.5442 84.4663  21
   1   5  27 236.311 103.760  13
   1   5  27 6.18526 77.9703  17
  -1  -5  27 127.626 89.8446  28
  -1  -5  27 57.1794 90.2022  24
  -1  -5  28 606.301 98.2805  24
  -1  -5  28 714.320 91.6398  28
   1   5  28 610.406 100.234  13
  -1   6  28 501.328 85.6813  21
  -1   6  28 505.874 91.8708  13
   1  -6  27 1967.72 130.333  25
   1  -6  27 2029.54 142.984  17
  -1   6  27 2550.82 170.356  21
   1  -6  27 2066.76 155.354  24
  -1   6  27 2071.16 154.054  23
  -1   6  27 2154.00 167.917  13
   1  -6  27 2246.80 158.811  28
   1  -6  26 417.479 108.610  17
  -1   6  26 359.770 109.487  21
   1  -6  26 409.025 98.8300  25
  -1   6  26 362.703 117.780  23
  -1   6  26 258.444 114.764  13
   1  -6  26 341.921 107.835  28
   1  -6  26 264.447 106.922  24
   1  -6  25 735.240 137.973  17
   1  -6  25 841.681 152.583  24
  -1   6  25 725.206 136.357  21
  -1   6  25 767.333 152.900  13
  -1   6  25 777.056 151.879  23
   1  -6  25 1004.68 148.184  25
   1  -6  25 760.689 148.506  28
  -1   6  24 5903.96 335.615  13
   1  -6  24 5360.09 312.290  24
   1  -6  24 5839.47 310.230  17
  -1   6  24 5508.11 327.062  23
   1  -6  24 5508.70 320.746  28
  -1   6  24 5864.72 314.864  21
   1  -6  24 6030.66 304.240  25
   1  -6  23 397.822 158.246  28
  -1   6  23 440.730 161.420  23
   1  -6  23 338.566 144.210  17
  -1   6  23 335.617 161.658  13
  -1   6  23 186.354 140.283  21
   1  -6  23 237.831 138.198  25
   1  -6  23 345.601 148.479  24
   1  -6  22 323.933 155.967  24
  -1   6  22 555.370 150.212  14
  -1   6  22 290.954 167.361  23
  -1   6  22 297.562 143.651  21
  -1   6  22 473.555 158.500  13
   1  -6  22 424.122 154.642  25
   1  -6  22 300.730 167.227  28
   1  -6  22 270.230 143.988  17
   1  -6  21 1986.98 230.666  17
   1  -6  21 1897.96 224.280  25
  -1   6  21 1975.60 206.303  14
  -1   6  21 1895.14 243.539  23
   1  -6  21 2174.77 243.525  24
   1  -6  21 1956.47 242.939  28
  -1   6  21 2208.22 240.952  21
  -1   6  21 2120.79 239.722  13
  -1   6  20 4644.61 339.280  23
   1  -6  20 4522.71 314.027  25
  -1   6  20 4483.19 307.884  21
   1  -6  20 4379.32 316.124  24
   1  -6  20 4429.36 335.820  28
  -1   6  20 4426.96 325.358  13
  -1   6  20 4144.36 282.324  14
  -1   6  19 4480.36 316.687  13
   1  -6  19 4451.76 337.413  28
   1  -6  19 4716.51 316.053  25
  -1   6  19 4266.65 288.575  16
  -1   6  19 4479.03 305.211  21
   1  -6  19 4312.80 310.472  24
  -1   6  19 4245.91 291.935  14
  -1   6  19 4373.87 329.600  23
  -1   6  18 15060.5 533.696  21
  -1   6  18 15226.2 559.160  13
   1  -6  18 14478.8 548.952  24
  -1   6  18 15686.4 490.218  19
  -1   6  18 15048.6 576.642  23
   1  -6  18 15329.8 546.591  25
   1  -6  18 14692.3 576.777  28
  -1   6  18 14734.1 517.240  16
  -1   6  18 14090.3 513.399  14
  -1   6  17 1569.88 184.737  19
   1  -6  17 1421.01 196.066  24
   1  -6  17 1747.88 212.671  25
  -1   6  17 1763.38 232.118  23
  -1   6  17 1459.23 192.708  14
  -1   6  17 1524.75 203.412  13
  -1   6  17 1772.87 200.299  16
   1  -6  17 1757.42 227.402  28
  -1   6  17 1638.08 200.359  21
  -1   6  16 4460.57 620.410  10
  -1   6  16 4335.57 307.535  23
   1   6 -16 4446.27 603.903   5
  -1   6  16 4601.40 258.685  19
   1  -6  16 4330.13 287.561  25
   1  -6  16 4569.21 318.824  28
  -1   6  16 4697.58 299.018  13
  -1   6  16 4599.07 604.442   1
  -1   6  16 4885.57 293.072  21
   1   6 -15 6555.81 684.201   5
  -1   6  15 5608.02 652.486  10
  -1   6  15 6031.54 659.900   1
  -1   6  14 12764.5 926.166  10
   1  -6  14 11321.1 810.735   9
   1   6 -14 12451.1 887.774   5
  -1   6  14 11205.6 842.332   1
   1  -6  13 13004.8 847.841   9
  -1   6  13 14638.9 954.155  10
  -1   6  13 12465.9 866.217   1
   1   6 -13 13279.2 878.764   5
   1   6 -12 21887.7 964.470   8
  -1   6  12 21769.5 1096.89   1
  -1   6  12 21017.2 1095.58  10
   1   6 -12 21471.0 1059.28   5
   1  -6  12 20842.4 1026.16   9
   1   6 -11 1433.46 302.765   5
   1   6 -11 1770.01 310.439   8
  -1   6  11 1532.58 323.793   1
  -1   6  11 1703.20 351.225  10
   1  -6  11 1532.62 330.574   9
  -1   6  10 24299.8 1075.74   1
   1  -6  10 24054.2 1024.48   9
   1   6 -10 24654.4 1017.85   5
  -1   6  10 25084.2 1094.85  10
  -1   6  10 24154.3 943.492   3
   1   6 -10 23427.5 976.513   8
  -1   6   9 8305.44 617.924  10
  -1   6   9 8311.74 539.547   3
   1   6  -9 8477.49 570.140   5
   1   6  -9 8710.49 590.414   8
  -1   6   9 8863.20 633.491   1
   1  -6   9 7663.92 574.208   9
   1   6  -8 20620.2 834.145   5
   1   6  -8 21950.5 907.737   8
  -1   6   8 21880.2 935.457  10
  -1   6   8 21445.8 850.383   3
  -1   6   8 21074.3 927.137   1
  -1   6   8 24090.0 960.365   4
   1  -6   8 21183.8 905.726   9
  -1   6   8 24258.5 869.988   2
  -1   6   7 8628.18 522.034   3
  -1   6   7 8381.93 566.345   1
   1  -6   7 7772.40 553.475   9
  -1   6   7 8107.61 487.517   2
  -1   6   7 8046.96 547.560   4
   1   6  -7 7545.64 474.847   5
  -1   6   7 8367.02 563.688  10
   1   6  -7 7565.28 537.098   8
  -1   6   6 12192.4 643.501  10
   1  -6   6 13465.8 683.682   9
  -1   6   6 13920.1 684.142   1
  -1   6   6 14209.6 616.474   2
  -1   6   6 12724.4 624.291   3
   1   6  -6 13881.0 587.024   5
   1   6  -6 13605.5 687.643   8
  -1   6   6 13919.4 684.993   4
   1   6  -6 12735.8 501.224   4
  -1   6   5 15005.1 690.633   4
   1  -6   5 14374.6 686.195   9
  -1   6   5 13859.4 638.957   3
   1   6  -5 13513.2 538.454   4
  -1   6   5 14432.9 664.111   1
  -1   6   5 14313.6 660.835  10
   1   6  -5 14663.1 559.621   5
   1   6  -5 13000.7 525.977   3
   1   6  -5 14379.6 693.635   8
  -1   6   5 14134.7 615.300   2
   1   6  -4 786.621 140.943   5
   1   6  -4 585.100 153.456   4
   1   6  -4 536.983 154.554   3
  -1   6   4 655.087 179.533   2
  -1   6   4 561.692 173.755  10
   1  -6   4 679.311 239.874   9
   1   6  -4 575.601 205.990   8
  -1   6   4 632.930 193.225   3
  -1   6   4 677.603 205.185   4
  -1   6   4 739.202 198.534   1
  -1   6   4 672.650 106.716   7
  -1   6   3 2397.50 260.950   1
   1   6  -3 2525.65 245.588   3
   1  -6   3 2780.97 309.486   9
   1   6  -3 2647.46 195.210   5
  -1   6   3 2851.76 284.845   2
   1   6  -3 2512.35 259.679   4
   1   6  -3 2594.70 306.342   8
  -1   6   3 2611.11 300.115   4
   1   6  -3 2602.82 295.151   2
  -1   6   3 2705.68 288.619   3
  -1   6   3 2610.09 275.214  10
  -1   6   3 2687.73 184.445   7
  -1   6   2 22296.9 774.321   3
  -1   6   2 21751.7 735.749   2
   1   6  -2 21214.7 731.438   4
   1   6  -2 22189.6 760.076   2
  -1   6   2 21184.3 538.469   7
  -1   6   2 21631.6 769.810   4
   1   6  -2 21610.9 795.313   8
   1  -6   2 21950.1 764.903   9
   1   6  -2 22250.9 683.181   3
  -1   6   2 21819.2 730.849   8
   1   6  -2 21303.5 471.811   5
  -1   6   2 20808.8 684.590   1
  -1   6   2 21072.4 712.242  10
   1   6  -1 19772.8 697.723   2
  -1   6   1 19957.3 714.205   4
  -1   6   1 19820.7 539.557   7
   1   6  -1 20050.5 650.312   3
  -1   6   1 19066.7 611.559   1
   1  -6   1 20152.3 704.707   9
  -1  -6  -1 19928.1 774.685   9
  -1   6   1 20293.2 705.548   8
  -1   6   1 19981.2 707.110   2
   1   6  -1 19615.2 718.278   4
   1   6  -1 18864.7 719.599   8
  -1   6   1 19432.2 721.989   3
  -1   6   0 7901.27 450.633   2
  -1   6   0 7907.68 451.703   8
  -1   6   0 8249.83 446.350   4
  -1   6   0 7598.28 351.876   1
  -1  -6   0 8571.91 515.204   9
   1   6   0 7816.47 464.735   4
  -1   6   0 8211.30 463.503   3
   1   6   0 7813.99 453.314   8
   1  -6   0 8077.13 437.752   9
   1   6   0 8697.96 451.235   2
   1   6   0 8174.45 419.148   3
  -1   6  -1 20231.1 736.042   2
   1  -6  -1 19951.1 678.593   9
  -1   6  -1 19661.0 716.168   8
  -1   6  -1 19431.3 658.677   4
   1   6   1 20135.1 671.469   3
   1   6   1 19649.4 749.925   4
   1   6   1 19166.9 697.877   8
   1   6   1 19592.3 669.808   2
  -1  -6   1 19947.1 788.669   9
  -1   6  -1 19426.0 722.734   3
  -1  -6   2 23951.8 869.568   9
  -1   6  -2 21585.3 763.411   3
   1   6   2 22025.4 803.875   4
   1   6   2 20647.3 711.417   8
   1  -6  -2 21413.2 697.446   9
  -1   6  -2 22177.2 688.002   4
  -1   6  -2 22163.2 779.496   8
   1   6   2 21521.9 699.858   2
  -1   6  -2 21477.8 774.334   2
   1   6   2 21769.7 716.282   3
  -1   6  -3 2740.60 297.056   8
  -1  -6   3 2109.97 298.962   9
   1   6   3 2541.39 308.911  10
  -1   6  -3 2719.77 253.610   5
   1   6   3 2644.32 263.077   2
  -1   6  -3 2761.79 240.339   4
   1   6   3 2497.18 254.473   8
   1  -6  -3 2627.20 255.612   9
   1   6   3 2622.93 276.546   3
  -1   6  -3 2730.39 303.547   2
   1   6   3 2304.78 276.406   1
   1   6   3 3006.83 299.051   6
   1   6   3 2645.41 319.493   4
   1   6   4 715.352 222.682   4
   1   6   4 723.808 185.719   3
  -1   6  -4 685.368 206.851   8
  -1  -6   4 583.020 228.494   9
   1   6   4 701.515 212.716   1
   1   6   4 695.377 209.853  10
   1   6   4 622.235 151.652   8
  -1   6  -4 750.160 169.251   5
  -1   6  -4 876.821 154.181   4
   1   6   4 749.390 188.909   2
  -1   6  -4 573.016 215.943   2
   1   6   4 676.247 183.580   6
   1   6   5 14825.8 699.899   1
  -1   6  -5 14142.2 663.974   8
   1   6   5 13772.0 527.481   8
   1   6   5 14749.9 591.098   2
   1   6   5 15281.4 711.139   4
  -1   6  -5 13787.2 609.977   5
   1   6   5 13262.8 590.383   6
  -1  -6   5 13862.4 738.710   9
   1   6   5 14258.7 704.671  10
   1   6   5 14289.5 624.047   3
   1   6   6 13297.3 572.480   2
  -1  -6   6 13324.4 747.991   9
   1   6   6 13615.5 698.617   1
  -1   6  -6 13618.1 656.610   8
  -1   6  -6 12922.8 623.889   5
   1   6   6 13869.5 637.012   3
   1   6   6 12761.8 487.735   8
   1   6   6 12614.8 582.707   6
   1   6   6 13401.9 719.438  10
   1   6   6 13387.5 685.735   4
   1   6   7 7940.14 562.161   1
   1   6   7 8498.40 466.895   2
   1   6   7 7720.11 541.695   4
   1   6   7 7186.60 455.445   6
  -1   6  -7 7145.86 493.170   5
   1   6   7 8548.59 516.173   3
  -1   6  -7 7823.20 515.973   8
   1   6   7 7472.22 556.385  10
  -1  -6   7 7960.38 613.603   9
   1   6   8 21649.6 905.230   4
  -1   6  -8 22512.9 871.289   8
   1   6   8 22064.3 973.301  10
   1   6   8 22158.8 851.469   3
  -1   6  -8 21654.7 890.851   5
   1  -6  -8 20315.5 784.414   5
  -1  -6   8 20885.2 964.132   9
   1   6   8 21832.3 945.523   1
   1   6   8 19943.2 780.059   6
   1  -6  -9 7885.14 520.216   5
   1   6   9 7614.73 500.158   6
  -1   6  -9 8793.06 601.900   5
  -1   6  -9 8578.66 558.948   8
   1   6   9 8709.35 590.337   4
   1   6   9 9184.16 643.610   1
   1   6   9 8783.22 648.728  10
  -1  -6   9 8341.06 653.523   9
  -1   6 -10 24833.7 948.414   8
   1   6  10 23004.5 1045.71   1
  -1   6 -10 23639.6 1033.39   5
   1  -6 -10 23111.3 932.146   5
   1   6  10 23573.9 1078.25  10
   1   6  10 23624.3 990.439   4
   1   6  10 23094.7 893.101   6
  -1  -6  10 23567.7 1078.79   9
   1   6  11 1497.16 327.348   1
  -1   6 -11 1046.44 219.776   8
   1   6  11 1451.60 259.945   6
   1   6  11 1118.02 295.659  10
  -1   6 -11 1788.58 337.711   5
   1  -6 -11 1152.71 255.164   5
   1   6  11 1665.11 322.366   4
  -1  -6  11 1284.02 336.217   9
   1   6  12 21434.9 1114.45  10
   1   6  12 20515.4 1063.44   1
  -1   6 -12 21913.5 914.580   8
   1  -6 -12 21999.0 1004.32   5
   1   6  12 21787.4 991.575   4
  -1  -6  12 23046.1 1107.02   9
  -1   6 -12 22926.2 1120.32   5
  -1  -6  13 14214.2 909.769   9
   1   6  13 12922.9 903.483  10
  -1   6 -13 13957.7 923.617   5
   1   6  13 13527.5 789.303   4
   1   6  13 13274.9 888.360   1
  -1   6 -14 11219.7 864.895   5
  -1  -6  14 12557.1 873.258   9
   1   6  14 11329.8 853.757   1
   1   6  14 10311.4 841.676  10
  -1  -6  15 5368.98 606.663   9
  -1   6 -15 5241.55 623.025   5
   1   6  15 5032.77 630.342  10
   1   6  15 5830.47 646.016   1
  -1   6 -16 4252.76 597.819   5
   1   6  16 4361.72 581.836   1
  -1  -6  16 4376.53 289.914  25
   1   6  16 4112.02 296.608  23
   1   6  16 4280.85 602.435  10
  -1  -6  16 4460.27 311.761  28
   1   6  16 4632.17 264.787  19
  -1  -6  16 4397.25 579.013   9
  -1  -6  17 1573.68 200.631  24
   1   6  17 1710.78 220.965  17
  -1  -6  17 1868.91 216.733  25
  -1   6 -17 1781.52 180.255  15
   1   6  17 1908.43 213.708  16
  -1  -6  17 1548.80 223.711  28
   1   6  17 1625.68 198.268  14
   1   6  17 1798.20 190.976  19
   1   6  17 1607.37 221.128  23
   1   6  17 1617.62 195.634  21
   1   6  17 1861.26 220.362  13
   1   6  18 13944.5 507.008  14
   1   6  18 14354.7 561.526  17
   1   6  18 14126.9 546.714  23
   1   6  18 15338.4 528.985  21
  -1  -6  18 15342.0 588.566  28
   1   6  18 14844.0 552.854  13
  -1  -6  18 14627.0 548.303  24
  -1  -6  18 15035.2 536.981  25
   1   6  18 13836.9 526.168  16
   1   6  19 4201.41 302.143  16
  -1  -6  19 4952.18 348.096  28
   1   6  19 4706.23 325.475  23
   1   6  19 4307.54 285.873  14
   1   6  19 4257.60 294.198  21
   1   6  19 4879.70 329.576  13
   1   6  19 4011.22 314.936  17
  -1  -6  19 4556.29 309.278  25
  -1  -6  19 4969.94 337.568  24
  -1  -6  20 3973.80 304.485  24
   1   6  20 4102.55 280.033  14
   1   6  20 4613.75 305.065  21
   1   6  20 4337.52 330.668  17
  -1  -6  20 4219.84 300.761  25
   1   6  20 3940.35 307.165  13
   1   6  20 4188.29 309.687  23
   1   6  20 3943.14 287.878  16
  -1  -6  20 4721.33 342.842  28
  -1  -6  21 1993.22 222.441  25
  -1  -6  21 2109.89 260.393  28
  -1  -6  21 1996.17 240.998  24
   1   6  21 1961.50 216.492  21
   1   6  21 1991.28 215.399  16
   1   6  21 2177.44 244.269  13
   1   6  21 2020.06 232.762  23
  -1  -6  21 2292.94 222.550  17
   1   6  21 2109.93 245.269  17
  -1  -6  22 291.839 131.308  17
   1   6  22 431.570 163.778  17
   1   6  22 210.808 143.480  23
   1   6  22 541.150 144.724  16
   1   6  22 364.360 144.785  21
  -1  -6  22 482.830 162.182  25
  -1  -6  22 441.284 158.892  24
  -1  -6  22 485.603 175.564  28
   1   6  22 510.290 169.938  13
  -1  -6  23 579.863 172.584  28
  -1  -6  23 130.287 131.857  24
   1   6  23 391.552 153.277  21
  -1  -6  23 624.401 140.510  17
   1   6  23 377.351 146.484  23
   1   6  23 311.120 128.796  16
  -1  -6  23 350.331 140.946  25
   1   6  23 278.323 153.218  13
   1   6  23 151.437 131.301  17
  -1  -6  24 5499.01 273.450  17
   1   6  24 6056.90 332.236  13
  -1  -6  24 5574.09 317.594  24
  -1  -6  24 6056.28 342.718  28
   1   6  24 5725.71 302.729  21
   1   6  24 5038.80 289.097  23
   1   6  24 5495.96 313.312  17
  -1  -6  24 5425.36 284.389  25
  -1  -6  25 831.105 130.118  25
  -1  -6  25 799.924 161.131  28
   1   6  25 670.941 157.336  13
  -1  -6  25 883.641 156.286  24
   1   6  25 631.456 130.779  23
   1   6  25 905.176 147.407  21
   1   6  25 982.326 150.346  17
  -1  -6  26 417.514 122.027  24
   1   6  26 356.683 113.099  21
  -1  -6  26 377.577 94.1925  25
  -1  -6  26 647.028 136.936  28
   1   6  26 269.889 105.832  17
   1   6  26 487.502 120.650  13
   1   6  26 302.116 104.394  23
   1   6  27 2181.75 164.084  13
  -1  -6  27 2026.63 158.358  28
   1   6  27 2220.04 154.829  21
   1   6  27 1855.70 136.609  17
  -1  -6  27 1911.88 150.714  24
   1   6  28 647.561 89.1736  13
  -1   7  27 119.992 86.7328  13
   1  -7  27 126.636 65.2286  25
  -1   7  27 83.1323 77.8510  23
  -1   7  27 140.156 82.2932  21
   1  -7  27 116.794 73.1836  24
  -1   7  26 2903.26 195.891  23
   1  -7  26 2532.77 173.124  17
  -1   7  26 3190.59 206.517  13
   1  -7  26 2728.05 183.960  24
  -1   7  26 3004.75 195.322  21
   1  -7  26 3094.69 204.737  28
   1  -7  26 3008.46 177.804  25
  -1   7  25 4781.81 271.945  23
   1  -7  25 5000.84 276.223  28
   1  -7  25 4984.83 249.360  25
  -1   7  25 5398.75 275.022  21
  -1   7  25 5151.80 280.594  13
   1  -7  25 5269.29 261.506  17
   1  -7  25 4842.58 261.592  24
   1  -7  24 2059.37 202.201  24
   1  -7  24 2064.23 192.295  17
  -1   7  24 2004.59 210.133  23
  -1   7  24 2172.79 204.296  21
   1  -7  24 2088.00 195.499  25
   1  -7  24 2460.60 229.456  28
  -1   7  24 2372.81 215.962  13
  -1   7  23 1968.77 187.101  14
   1  -7  23 2304.89 219.992  24
   1  -7  23 2253.71 212.609  25
   1  -7  23 2720.66 251.890  28
  -1   7  23 2202.33 233.917  23
  -1   7  23 2281.72 223.837  21
   1  -7  23 2070.92 206.060  17
  -1   7  23 2345.40 232.745  13
   1  -7  22 4220.98 310.435  28
   1  -7  22 4064.22 281.803  25
  -1   7  22 4037.31 300.527  23
  -1   7  22 4292.02 292.060  21
  -1   7  22 3808.43 259.660  14
   1  -7  22 3857.73 284.736  24
  -1   7  22 4259.94 302.738  13
   1  -7  22 4410.07 287.787  17
  -1   7  21 2852.26 251.246  14
   1  -7  21 2420.54 242.181  24
  -1   7  21 2783.04 261.532  13
   1  -7  21 2825.26 276.083  28
   1  -7  21 2692.37 250.682  25
  -1   7  21 2857.59 282.218  23
  -1   7  21 2723.92 234.591  16
  -1   7  21 2762.33 248.711  21
   1  -7  20 41006.6 993.619  28
  -1   7  20 40352.3 911.691  14
   1  -7  20 41875.8 938.887  25
  -1   7  20 41174.0 966.935  13
  -1   7  20 37445.7 886.217  16
  -1   7  20 40323.2 989.105  23
  -1   7  20 41454.4 931.260  21
   1  -7  20 37913.6 925.236  24
   1  -7  19 3927.00 298.141  24
  -1   7  19 4476.95 335.196  23
  -1   7  19 4108.94 289.452  21
  -1   7  19 3969.97 294.793  16
   1  -7  19 4397.74 313.348  25
   1  -7  19 4201.23 326.187  28
  -1   7  19 3629.86 279.757  14
  -1   7  19 3918.60 301.831  13
  -1   7  18 13533.5 551.157  23
   1   7 -18 13964.1 466.119  11
   1  -7  18 12939.4 508.900  25
  -1   7  18 13589.9 511.170  16
  -1   7  18 12515.6 493.241  14
  -1   7  18 13641.6 463.282  19
   1  -7  18 12830.2 511.279  24
  -1   7  18 13112.0 507.610  17
  -1   7  18 13723.4 507.480  21
   1  -7  18 13376.8 550.844  28
  -1   7  18 13203.2 526.081  13
  -1   7  17 778.917 172.100  17
  -1   7  17 719.474 150.843  19
   1   7 -17 784.800 148.818  11
   1  -7  17 662.342 169.474  25
  -1   7  17 686.671 157.717  16
  -1   7  17 835.027 168.391  14
  -1   7  17 1028.20 182.999  13
   1  -7  17 903.756 191.774  28
  -1   7  17 840.588 160.417  21
  -1   7  17 579.756 163.221  23
   1  -7  17 669.746 155.168  24
   1   7 -16 407.057 124.894  11
  -1   7  16 910.217 190.661  23
  -1   7  16 622.860 162.747  16
  -1   7  16 614.898 155.914  14
   1  -7  16 788.090 179.205  28
  -1   7  16 670.388 138.827  19
  -1   7  16 710.967 151.970  21
   1   7 -16 860.675 140.649  15
   1   7 -16 699.130 350.411   5
   1  -7  16 605.594 151.407  24
  -1   7  16 569.217 160.947  17
   1  -7  16 755.906 167.126  25
  -1   7  16 637.870 153.349  13
  -1   7  15 2377.55 471.480  10
  -1   7  15 2096.71 422.680   1
   1  -7  15 2198.75 215.743  25
   1   7 -15 2807.19 486.372   5
   1  -7  15 1772.04 409.078   9
  -1   7  15 2031.14 227.034  23
   1  -7  14 7551.80 697.684   9
   1   7 -14 8830.01 765.155   5
  -1   7  14 7235.38 711.225   1
  -1   7  14 7954.99 772.677  10
  -1   7  13 13279.4 947.718  10
  -1   7  13 12689.1 902.478   1
   1   7 -13 13997.4 916.703   5
   1  -7  13 13427.0 882.783   9
   1  -7  12 586.103 287.576   9
   1   7 -12 500.092 211.782   5
  -1   7  12 561.758 259.218  10
   1   7 -12 598.233 235.296   8
  -1   7  12 343.204 253.763   1
  -1   7  11 13207.9 762.363   3
   1   7 -11 12978.7 794.090   5
  -1   7  11 13203.4 849.441   1
   1  -7  11 12637.4 801.526   9
   1   7 -11 13127.0 788.392   8
  -1   7  11 13541.3 880.757  10
   1   7 -10 2743.19 371.057   8
   1  -7  10 1694.01 342.777   9
  -1   7  10 2201.06 365.956   1
  -1   7  10 2373.69 391.179  10
  -1   7  10 2315.62 333.908   3
   1   7 -10 2827.29 370.824   5
  -1   7   9 4289.67 459.323   1
   1   7  -9 4368.34 456.968   8
  -1   7   9 3983.76 410.524   3
   1   7  -9 4135.40 415.831   5
  -1   7   9 4136.40 471.731  10
   1  -7   9 3482.68 413.735   9
  -1   7   8 52976.4 1394.06   2
  -1   7   8 47991.3 1389.60   3
   1   7  -8 50648.5 1376.95   5
   1   7  -8 49129.7 1488.35   8
   1  -7   8 48783.1 1479.18   9
  -1   7   8 47208.1 1478.00   1
  -1   7   8 48331.2 1508.02  10
  -1   7   8 52645.7 1523.34   4
  -1   7   7 4991.34 462.487   1
  -1   7   7 5196.84 447.283   3
   1   7  -7 5733.22 506.337   8
  -1   7   7 5706.38 498.008   4
   1  -7   7 5520.85 505.298   9
   1   7  -7 5108.16 404.752   5
  -1   7   7 5445.85 491.625  10
  -1   7   7 5693.64 447.582   2
   1   7  -7 4653.14 367.692   3
   1   7  -6 124755. 2461.03   8
   1  -7   6 120666. 2386.10   9
   1   7  -6 118312. 2004.45   4
   1   7  -6 121482. 2099.18   5
  -1   7   6 123106. 2330.26   3
  -1   7   6 118953. 2373.60  10
  -1   7   6 129812. 2456.72   4
  -1   7   6 129180. 2283.12   2
   1   7  -6 114199. 2056.03   3
  -1   7   6 122635. 2385.61   1
   1  -7   5 101732. 2085.57   9
   1   7  -5 95293.7 1791.66   3
   1   7  -5 99927.5 2139.39   8
  -1   7   5 105349. 1980.41   2
  -1   7   5 102941. 2074.57  10
  -1   7   5 100693. 2080.90   4
   1   7  -5 98668.4 1817.71   4
  -1   7   5 99224.8 2020.78   1
   1   7  -5 97962.8 1726.29   5
  -1   7   5 101015. 2041.76   3
  -1   7   4 5890.91 475.522   4
  -1   7   4 6737.89 488.808   3
   1   7  -4 6431.43 408.034   3
   1   7  -4 6402.65 424.022   4
   1   7  -4 6872.52 500.666   2
   1  -7   4 7654.08 543.232   9
  -1   7   4 5566.35 436.001  10
   1   7  -4 5962.54 481.444   8
  -1   7   4 5667.12 430.868   1
  -1   7   4 6610.84 450.944   2
  -1   7   3 32898.7 1040.17   3
   1   7  -3 31327.5 964.022   4
  -1   7   3 30567.2 1022.40   4
   1   7  -3 32557.2 1084.88   8
  -1   7   3 30334.4 972.484  10
   1   7  -3 31890.3 913.108   3
   1  -7   3 32406.3 1041.66   9
  -1   7   3 29680.2 928.143   1
   1   7  -3 32206.5 1029.91   2
  -1   7   3 33578.5 1009.69   2
   1   7  -2 7401.13 481.527   2
  -1   7   2 6051.42 443.548   3
  -1   7   2 6741.79 435.613   8
   1   7  -2 6293.93 441.304   4
   1  -7   2 6704.31 487.113   9
  -1  -7  -2 7044.59 507.285   9
  -1   7   2 7245.78 470.045   2
   1   7  -2 6967.42 423.209   3
  -1   7   2 6265.48 461.858   4
   1   7  -2 6536.66 482.401   8
  -1   7   2 5892.33 387.967   1
   1   7  -1 1540.60 273.555   8
  -1   7   1 1229.51 185.424   1
   1  -7   1 1122.19 242.509   9
  -1   7   1 1490.16 270.096   3
  -1   7   1 1436.46 260.681   2
  -1   7   1 1455.71 169.101   7
   1   7  -1 1499.96 250.345   2
   1   7  -1 1732.60 266.617   4
  -1  -7  -1 1438.35 281.969   9
  -1   7   1 1910.39 283.436   4
   1   7  -1 1572.58 230.935   3
  -1   7   1 1435.98 248.317   8
   1   7   0 7203.73 438.312   3
  -1  -7   0 6978.94 509.457   9
  -1   7   0 6787.86 462.886   8
   1   7   0 7320.70 460.919   2
  -1   7   0 7409.99 493.495   3
  -1   7   0 6920.61 353.635   7
  -1   7   0 7604.76 488.800   2
  -1   7   0 6831.55 451.506   4
  -1   7   0 6918.15 367.134   1
   1  -7   0 6683.28 444.856   9
   1   7   0 6925.20 476.751   8
   1   7   0 7705.90 505.359   4
   1  -7  -1 1842.37 273.273   9
   1   7   1 1577.19 256.526   8
  -1  -7   1 1500.27 305.251   9
  -1   7  -1 1572.46 247.715   4
  -1   7  -1 1550.21 265.462   8
   1   7   1 1352.21 224.330   3
  -1   7  -1 1950.56 281.563   3
  -1   7  -1 1473.08 273.847   2
   1   7   1 1338.08 268.897   4
   1   7   1 1153.17 223.726   2
   1   7   2 6886.29 497.204   4
  -1   7  -2 6508.41 455.566   3
  -1   7  -2 6664.87 484.394   2
  -1   7  -2 6717.07 427.326   4
  -1  -7   2 6865.77 532.306   9
   1   7   2 6194.15 432.753   8
  -1   7  -2 7081.58 488.436   8
   1  -7  -2 6947.01 437.351   9
   1   7   2 6221.54 420.364   3
   1   7   2 6467.90 424.476   2
  -1   7  -3 33858.5 1040.66   3
  -1   7  -3 31533.9 892.181   4
  -1  -7   3 32066.2 1131.35   9
  -1   7  -3 32401.4 1057.38   2
  -1   7  -3 32243.8 1049.64   8
   1   7   3 32942.7 1093.87   4
   1   7   3 33867.7 997.267   3
   1  -7  -3 31076.0 941.766   9
   1   7   3 31289.6 946.799   8
   1   7   3 32005.4 949.817   2
   1  -7  -4 5390.14 398.259   9
  -1   7  -4 6158.95 373.995   4
  -1   7  -4 5916.10 394.414   5
  -1   7  -4 7095.11 521.654   2
   1   7   4 5510.75 470.908   4
  -1  -7   4 6161.40 542.015   9
   1   7   4 6724.98 435.956   2
   1   7   4 5822.86 396.407   8
   1   7   4 7104.80 536.201  10
  -1   7  -4 7370.36 509.091   8
   1   7   4 7077.27 471.807   3
   1   7   4 6252.40 477.916   1
  -1  -7   5 97711.6 2203.01   9
   1   7   5 102245. 2137.92   4
   1   7   5 95638.8 1771.81   8
   1   7   5 98527.1 2081.55   1
   1   7   5 104822. 1990.59   3
  -1   7  -5 95458.7 1868.13   5
   1   7   5 103385. 1886.58   2
  -1   7  -5 100604. 2095.78   2
   1   7   5 98580.7 2148.04  10
   1   7   5 91941.2 1881.10   6
  -1   7  -5 100472. 2072.93   8
   1   7   6 112301. 2165.57   6
   1   7   6 124462. 2457.10   4
   1   7   6 125337. 2457.09   1
   1   7   6 120548. 2491.14  10
  -1   7  -6 117320. 2212.63   5
   1   7   6 125957. 2296.48   3
  -1   7  -6 122789. 2378.23   8
  -1  -7   6 119204. 2530.88   9
   1   7   6 126993. 2166.23   2
   1   7   6 116496. 1978.88   8
   1   7   7 5542.82 498.132   4
   1   7   7 4823.90 485.574  10
   1   7   7 5285.10 442.854   3
   1   7   7 4820.29 406.713   6
  -1   7  -7 4831.42 424.051   5
   1   7   7 5310.24 398.886   2
   1   7   7 5109.55 491.721   1
  -1   7  -7 4580.98 440.976   8
  -1  -7   7 5291.41 548.977   9
   1   7   8 48718.5 1562.85  10
   1   7   8 51896.5 1315.77   2
   1   7   8 49997.1 1496.99   4
  -1  -7   8 48483.0 1569.44   9
  -1   7  -8 49907.9 1446.87   8
  -1   7  -8 48604.0 1417.65   5
   1   7   8 47785.1 1300.77   6
   1   7   8 51493.8 1423.63   3
   1   7   8 48471.8 1510.36   1
   1   7   9 4569.88 400.473   6
  -1   7  -9 4083.38 435.712   5
  -1   7  -9 4151.18 428.847   8
   1   7   9 4186.11 443.674   4
   1   7   9 4715.26 497.434   1
  -1  -7   9 4970.28 549.143   9
   1   7   9 4295.11 479.207  10
   1   7  10 2430.59 368.188   4
  -1   7 -10 2272.19 327.414   8
  -1  -7  10 2930.35 453.848   9
   1   7  10 2273.35 375.293   1
   1   7  10 2715.20 417.965  10
  -1   7 -10 2051.56 354.799   5
  -1   7 -11 13645.5 763.012   8
   1   7  11 14361.9 918.816  10
   1   7  11 12541.6 780.428   4
  -1  -7  11 13308.2 863.408   9
  -1   7 -11 12530.8 807.929   5
   1   7  11 13922.5 876.709   1
   1   7  12 367.537 250.863   1
  -1  -7  12 27.0296 256.591   9
   1   7  12 735.704 243.218   4
  -1   7 -12 534.111 227.626   5
  -1   7 -12 429.089 185.673   8
   1   7  12 643.916 281.472  10
  -1   7 -13 14071.5 928.541   5
   1   7  13 14043.1 858.391   4
  -1  -7  13 14115.5 933.006   9
   1   7  13 13121.0 944.077  10
   1   7  13 12818.9 907.008   1
  -1   7 -14 7132.46 704.092   5
   1   7  14 7489.77 749.094  10
   1   7  14 7528.50 732.407   1
  -1  -7  14 7178.32 704.266   9
  -1  -7  15 2198.84 221.007  25
   1   7  15 2199.43 437.110   1
  -1  -7  15 2591.15 482.982   9
  -1   7 -15 2537.77 475.442   5
   1   7  15 2248.52 448.193  10
   1   7  16 629.669 147.927  21
  -1   7 -16 521.584 131.964  15
  -1   7 -16 637.820 133.222  11
   1   7  16 838.871 160.656  13
  -1  -7  16 726.244 163.359  25
   1   7  16 489.542 148.070  16
   1   7  16 470.813 162.981  17
  -1  -7  16 663.042 174.344  28
   1   7  16 825.939 163.981  14
   1   7  16 682.402 140.742  19
   1   7  16 709.152 166.234  23
  -1  -7  16 512.260 141.413  24
   1   7  17 565.670 160.992  17
  -1  -7  17 1060.41 194.815  25
  -1   7 -17 732.636 143.106  11
   1   7  17 787.359 177.185  13
   1   7  17 944.171 177.899  16
   1   7  17 714.406 153.731  21
   1   7  17 598.598 167.915  23
  -1  -7  17 776.221 173.233  28
  -1   7 -17 852.537 139.220  15
   1   7  17 942.090 166.158  14
   1   7  17 953.195 165.423  19
  -1  -7  17 796.720 173.258  24
  -1  -7  18 12961.4 509.590  24
  -1   7 -18 13844.0 462.971  11
  -1  -7  18 13152.9 547.414  28
   1   7  18 13250.6 525.215  13
   1   7  18 12916.8 494.502  14
   1   7  18 13340.7 543.173  23
   1   7  18 14280.8 510.967  21
  -1  -7  18 13461.2 516.371  25
   1   7  18 13018.9 544.793  17
  -1   7 -18 14155.8 458.460  15
   1   7  18 13591.1 528.300  16
   1   7  19 3945.53 307.953  13
  -1  -7  19 4277.03 335.552  28
   1   7  19 3936.40 282.440  14
  -1  -7  19 4493.93 316.325  25
   1   7  19 3611.71 302.940  23
   1   7  19 3957.73 286.207  21
  -1  -7  19 3943.65 293.657  24
   1   7  19 4163.73 308.958  16
   1   7  19 3646.58 303.608  17
   1   7  20 39209.3 932.771  16
  -1  -7  20 40376.9 953.223  24
   1   7  20 40333.9 986.268  17
   1   7  20 40931.4 918.130  21
  -1  -7  20 41684.2 937.559  25
  -1  -7  20 40287.8 999.876  28
   1   7  20 40254.8 901.861  14
   1   7  20 39813.8 964.745  23
   1   7  20 41011.8 963.448  13
   1   7  21 2941.24 249.360  21
  -1  -7  21 3068.26 240.983  17
  -1  -7  21 2923.19 258.079  25
   1   7  21 2940.43 260.553  16
  -1  -7  21 3074.95 289.799  28
   1   7  21 2882.10 273.909  17
   1   7  21 2814.76 235.455  14
  -1  -7  21 2519.62 245.232  24
   1   7  21 2880.04 266.787  13
   1   7  21 2904.24 265.735  23
  -1  -7  22 4442.98 266.840  17
   1   7  22 4332.05 285.440  21
   1   7  22 3941.88 290.888  23
  -1  -7  22 3909.19 287.598  24
   1   7  22 3799.05 289.507  17
   1   7  22 4190.78 299.075  13
  -1  -7  22 4010.46 276.033  25
   1   7  22 4003.59 253.526  14
   1   7  22 4122.27 278.467  16
  -1  -7  22 4392.88 323.746  28
   1   7  23 2164.91 219.927  17
   1   7  23 2445.63 226.714  23
   1   7  23 2563.04 214.443  16
   1   7  23 2326.60 224.675  13
  -1  -7  23 2436.80 203.888  17
  -1  -7  23 2418.16 215.276  25
  -1  -7  23 2363.31 244.861  28
  -1  -7  23 2133.68 215.748  24
   1   7  23 2391.78 218.224  21
   1   7  24 2062.24 205.987  17
  -1  -7  24 2125.93 206.535  24
   1   7  24 2099.78 191.450  21
  -1  -7  24 2208.41 227.296  28
   1   7  24 2077.22 197.621  23
   1   7  24 2191.07 211.895  13
   1   7  24 1827.83 167.547  16
  -1  -7  24 2314.10 194.378  25
  -1  -7  24 2084.14 178.884  17
   1   7  25 5201.71 259.946  21
  -1  -7  25 4929.92 243.324  25
  -1  -7  25 4836.41 255.550  24
   1   7  25 5115.25 275.950  13
  -1  -7  25 5260.80 288.203  28
   1   7  25 4979.76 258.138  17
   1   7  25 4624.94 251.892  23
   1   7  26 2760.93 177.457  17
  -1  -7  26 2868.66 167.213  25
   1   7  26 2786.01 179.739  23
  -1  -7  26 3122.58 204.137  28
   1   7  26 2937.32 193.084  13
   1   7  26 3049.01 186.389  21
  -1  -7  26 2522.30 175.736  24
   1   7  27 39.9328 74.5322  13
  -1  -7  27 131.566 72.5007  24
   1   7  27 125.200 72.8838  21
  -1  -7  27 2.49271 73.1866  28
  -1   8  27 1126.47 102.303  21
   1  -8  26 687.908 96.5602  24
   1  -8  26 688.737 98.7879  17
  -1   8  26 681.476 108.209  21
   1  -8  26 687.685 101.711  25
   1  -8  26 785.817 116.248  28
  -1   8  26 697.397 111.996  23
  -1   8  26 845.186 117.533  13
   1  -8  25 1426.43 141.545  24
  -1   8  25 1338.74 152.622  13
  -1   8  25 1382.10 159.771  23
   1  -8  25 1453.51 149.519  25
  -1   8  25 1504.74 154.924  21
   1  -8  25 1492.82 145.022  17
   1  -8  25 1421.93 159.800  28
   1  -8  24 3013.61 234.028  28
   1  -8  24 3068.31 214.875  17
   1  -8  24 3098.94 213.866  25
   1  -8  24 2682.05 199.954  24
  -1   8  24 3110.03 197.551  14
  -1   8  24 2521.08 216.486  23
  -1   8  24 3046.86 222.048  21
  -1   8  24 3161.55 231.478  13
  -1   8  23 2945.63 216.557  14
   1  -8  23 2810.41 219.073  17
  -1   8  23 3102.35 242.767  13
  -1   8  23 2860.39 230.829  21
   1  -8  23 3019.84 257.828  28
  -1   8  23 2658.38 243.299  23
   1  -8  23 2482.33 208.720  24
   1  -8  23 2747.20 228.445  25
   1  -8  22 1075.84 179.544  17
  -1   8  22 886.960 167.074  21
  -1   8  22 870.227 184.162  23
  -1   8  22 760.175 148.377  14
   1  -8  22 1056.02 185.676  25
   1  -8  22 1022.01 188.258  28
   1  -8  22 874.315 162.067  24
  -1   8  22 687.568 162.207  13
  -1   8  22 1048.62 165.926  16
  -1   8  21 2028.98 209.808  16
  -1   8  21 2373.59 256.404  23
  -1   8  21 2242.11 220.921  21
   1  -8  21 2131.77 230.655  25
  -1   8  21 2135.06 220.775  14
   1  -8  21 2022.01 209.880  24
   1  -8  21 2121.22 245.099  28
  -1   8  21 2101.72 227.936  13
   1  -8  20 8078.11 393.147  24
  -1   8  20 8261.80 398.373  14
  -1   8  20 8430.61 400.951  21
  -1   8  20 8714.96 447.613  23
   1  -8  20 8466.23 439.593  28
  -1   8  20 8262.88 410.891  13
  -1   8  20 8434.26 397.393  16
   1  -8  20 9245.16 424.153  25
  -1   8  19 5109.56 331.654  13
  -1   8  19 4806.49 319.832  14
   1  -8  19 5321.16 342.531  25
  -1   8  19 5439.12 326.377  21
  -1   8  19 4964.62 320.988  16
   1   8 -19 5273.99 287.069  11
   1  -8  19 4796.88 342.305  28
  -1   8  19 5597.74 307.414  19
   1  -8  19 4862.11 311.738  24
  -1   8  19 5007.93 350.410  23
   1  -8  18 857.521 182.271  24
  -1   8  18 880.329 179.489  16
  -1   8  18 884.946 170.259  19
   1   8 -18 902.896 157.596  11
   1  -8  18 1037.06 208.398  28
  -1   8  18 744.732 177.379  14
   1   8 -18 944.336 145.716  15
   1  -8  18 700.787 187.041  25
  -1   8  18 670.608 163.998  17
  -1   8  18 784.634 176.985  21
  -1   8  18 717.262 184.148  13
  -1   8  18 1132.60 224.636  23
  -1   8  17 604.880 159.224  13
   1  -8  17 710.715 172.912  25
  -1   8  17 411.666 147.409  17
   1   8 -17 651.437 138.607  15
   1  -8  17 357.253 156.681  28
   1   8 -17 642.442 154.949  11
  -1   8  17 691.108 176.924  14
  -1   8  17 647.696 157.924  16
   1  -8  17 429.912 140.658  24
  -1   8  17 640.887 152.849  19
  -1   8  17 425.084 147.963  21
  -1   8  17 826.678 198.465  23
   1  -8  16 3501.54 278.321  25
  -1   8  16 3502.31 300.684  23
  -1   8  16 3830.03 274.923  21
   1   8 -16 3467.02 239.936  15
  -1   8  16 3503.74 271.660  13
  -1   8  16 3691.51 280.381  16
  -1   8  16 3598.79 246.964  19
  -1   8  16 3439.62 275.930  17
   1  -8  16 3534.41 295.614  28
  -1   8  16 3643.23 281.094  14
   1   8 -16 3944.67 266.231  11
  -1   8  15 8272.06 428.388  23
  -1   8  15 7425.84 379.456  14
  -1   8  15 7904.53 379.445  13
  -1   8  15 7478.33 391.673  16
   1  -8  15 8232.05 420.207  28
  -1   8  15 8071.91 347.210  19
   1   8 -15 8394.15 355.048  15
  -1   8  15 8059.76 370.941  21
   1   8 -15 7957.86 360.908  11
   1  -8  15 8183.53 393.676  25
  -1   8  15 7648.01 385.425  17
   1  -8  14 3447.17 259.360  25
  -1   8  14 3654.85 553.372  10
  -1   8  14 3393.29 223.648  19
  -1   8  14 3350.57 525.558   1
  -1   8  14 3232.10 256.651  14
  -1   8  14 3674.18 284.959  23
   1  -8  14 3185.83 498.444   9
   1  -8  13 541.271 281.935   9
  -1   8  13 575.415 322.546  10
  -1   8  13 585.525 281.772   1
  -1   8  12 996.495 309.447  10
   1  -8  12 1385.07 343.615   9
  -1   8  12 1407.94 354.129   1
   1   8 -12 1091.79 283.443   8
  -1   8  11 12460.8 891.820  10
   1  -8  11 11990.0 819.608   9
  -1   8  11 13686.6 819.071   3
  -1   8  11 13053.1 879.779   1
   1   8 -11 13269.1 839.042   8
   1   8 -10 6686.93 591.191   8
  -1   8  10 6908.08 565.756   3
   1  -8  10 6415.28 593.149   9
  -1   8  10 6120.81 595.208  10
  -1   8  10 6023.76 587.087   1
  -1   8   9 2244.37 369.930  10
  -1   8   9 2223.18 350.837   3
   1  -8   9 1938.58 362.801   9
  -1   8   9 2198.69 366.312   1
   1   8  -9 1941.24 348.822   8
  -1   8   8 785.198 228.596   2
  -1   8   8 589.484 217.305   3
  -1   8   8 785.333 243.661   1
   1   8  -8 819.971 274.306   8
   1  -8   8 1137.50 302.574   9
  -1   8   8 502.429 226.562  10
  -1   8   7 21749.5 997.238  10
  -1   8   7 24144.0 949.223   2
   1   8  -7 22850.3 1036.21   8
   1  -8   7 22975.0 1016.90   9
  -1   8   7 21952.7 947.386   3
  -1   8   7 21503.5 973.265   1
  -1   8   7 22380.7 1005.10   4
   1   8  -6 10635.4 697.754   8
   1  -8   6 11815.6 729.585   9
  -1   8   6 12166.2 658.332   2
  -1   8   6 10583.8 693.280   4
   1   8  -6 11191.8 580.188   3
   1   8  -6 11056.0 702.006   2
  -1   8   6 11099.4 692.236  10
  -1   8   6 11917.9 697.257   1
  -1   8   6 11640.6 682.785   3
   1  -8   5 9697.82 660.527   9
   1   8  -5 9103.35 521.688   4
   1   8  -5 9970.56 649.006   2
   1   8  -5 9248.09 649.126   8
  -1   8   5 8168.82 558.839   1
  -1   8   5 9533.65 580.082   2
  -1   8   5 8978.80 602.332   3
  -1   8   5 8796.06 609.953   4
   1   8  -5 8249.09 497.524   3
  -1   8   5 8603.57 583.575  10
  -1   8   4 32575.2 1124.86   3
   1   8  -4 32698.2 1137.38   2
  -1   8   4 32743.6 1070.56   2
  -1   8   4 30772.9 1045.20   1
   1   8  -4 31193.0 1156.31   8
   1  -8   4 32699.4 1143.98   9
   1   8  -4 31878.0 989.577   3
  -1   8   4 31796.2 1131.08   4
  -1   8   4 31937.2 1098.41  10
   1   8  -4 30767.5 1003.25   4
  -1   8   3 62846.8 1532.02   2
   1  -8   3 56224.0 1532.13   9
   1   8  -3 59107.1 1393.43   3
  -1   8   3 58035.2 1554.59   4
   1   8  -3 59082.3 1538.78   2
   1   8  -3 62331.4 1647.11   8
  -1   8   3 61150.4 1568.32   3
  -1   8   3 56056.0 1411.81   1
  -1  -8  -3 58553.5 1626.64   9
   1   8  -3 58378.8 1465.25   4
  -1   8   2 22127.5 880.120   2
   1   8  -2 20372.5 782.664   3
  -1   8   2 21032.2 834.638   8
   1  -8   2 21186.3 882.276   9
  -1   8   2 21568.7 894.955   4
   1   8  -2 21894.2 929.843   8
  -1   8   2 19937.0 758.168   1
   1   8  -2 20766.6 866.589   2
  -1  -8  -2 20183.8 910.487   9
   1   8  -2 20234.6 842.204   4
  -1   8   2 20968.1 881.349   3
   1   8  -1 59279.6 1405.18   3
   1   8  -1 59093.1 1490.37   2
  -1   8   1 60494.7 1489.05   8
   1   8  -1 60707.7 1564.55   8
  -1  -8  -1 60331.8 1629.36   9
  -1   8   1 60079.2 1538.67   3
  -1   8   1 55789.1 1278.88   1
  -1   8   1 60278.0 1513.97   2
   1  -8   1 56327.2 1466.42   9
   1   8  -1 57845.8 1512.72   4
  -1   8   1 56255.1 1477.30   4
  -1   8   0 14969.3 712.467   4
   1   8   0 15577.0 755.281   8
  -1   8   0 15678.7 737.522   8
   1   8   0 15439.7 689.713   3
  -1  -8   0 13791.8 771.434   9
   1   8   0 13766.8 722.575   4
  -1   8   0 14562.9 731.146   3
   1   8   0 15400.5 721.315   2
   1  -8   0 15110.7 720.748   9
  -1   8   0 15751.2 758.575   2
  -1   8  -1 59262.2 1524.64   8
  -1   8  -1 60953.4 1548.65   3
  -1   8  -1 62764.4 1569.70   2
   1   8   1 60466.0 1472.56   2
  -1   8  -1 57372.7 1429.68   4
   1   8   1 59581.2 1436.75   3
   1  -8  -1 56854.8 1438.77   9
   1   8   1 58575.7 1555.85   4
  -1  -8   1 57101.9 1614.61   9
   1   8   1 59420.7 1503.72   8
  -1   8  -2 21162.1 895.669   2
  -1   8  -2 20316.2 859.476   3
   1   8   2 21634.4 832.629   3
  -1   8  -2 21316.4 891.407   8
   1   8   2 21733.0 854.176   8
   1   8   2 21059.6 819.622   2
  -1   8  -2 20294.2 790.069   4
  -1  -8   2 19391.4 916.564   9
   1  -8  -2 20926.2 832.280   9
   1   8   2 20284.1 897.195   4
  -1   8  -3 59805.7 1581.85   8
   1   8   3 57699.6 1440.32   8
   1   8   3 60829.8 1484.00   3
  -1  -8   3 57060.3 1647.68   9
  -1   8  -3 58020.7 1523.53   3
  -1   8  -3 57924.9 1559.58   2
   1  -8  -3 57141.0 1421.86   9
   1   8   3 57491.5 1585.11   4
  -1   8  -3 58925.5 1366.48   4
   1   8   3 59001.1 1441.33   2
  -1   8  -4 32178.7 1148.40   2
  -1   8  -4 32560.1 1110.37   3
   1   8   4 31939.9 1015.69   8
   1   8   4 30749.3 1150.37   4
   1   8   4 31808.6 1058.34   3
   1   8   4 32997.9 1029.75   2
  -1   8  -4 33944.4 1167.70   8
  -1  -8   4 32773.6 1253.03   9
   1  -8  -4 31903.6 1039.04   9
   1   8   5 8757.45 607.059   1
  -1   8  -5 8684.72 591.978   3
   1   8   5 9137.29 571.722   3
  -1  -8   5 9352.64 689.278   9
  -1   8  -5 9102.67 622.389   8
   1   8   5 9097.43 540.104   2
  -1   8  -5 8575.17 612.490   2
   1   8   5 8918.37 516.856   8
   1   8   5 9100.17 652.258  10
   1  -8  -5 8479.42 539.083   9
   1   8   5 9043.43 631.039   4
   1   8   6 10466.6 542.815   8
   1   8   6 11075.0 729.852  10
   1   8   6 11596.2 608.466   2
   1   8   6 11138.4 710.980   4
  -1  -8   6 12063.1 796.182   9
  -1   8  -6 10823.8 600.686   5
  -1   8  -6 11291.8 699.276   8
   1   8   6 10794.6 692.399   1
  -1   8  -6 10829.4 697.070   2
   1   8   6 12763.4 688.086   3
   1   8   7 22418.2 1063.97  10
   1   8   7 23737.7 1048.82   1
  -1   8  -7 21734.7 900.594   5
  -1   8  -7 23749.2 1017.98   8
  -1  -8   7 22196.1 1085.25   9
   1   8   7 23805.8 966.306   3
   1   8   7 22874.4 884.214   2
  -1   8  -7 22439.4 1028.10   2
   1   8   7 22100.4 1019.81   4
   1   8   8 474.536 251.970   4
   1   8   8 880.326 278.565   1
   1   8   8 751.903 228.028   3
   1   8   8 908.451 223.104   2
  -1  -8   8 920.644 333.673   9
   1   8   8 826.783 298.927  10
  -1   8  -8 1014.29 277.764   8
  -1   8  -8 780.727 211.374   5
  -1  -8   9 1758.50 380.353   9
  -1   8  -9 2324.17 346.250   5
  -1   8  -9 1941.40 334.359   8
   1   8   9 1981.14 353.648   1
   1   8   9 2042.91 387.322  10
   1   8   9 2150.43 373.656   4
  -1  -8  10 6333.09 633.890   9
  -1   8 -10 6925.87 584.583   5
   1   8  10 7395.18 651.533   1
  -1   8 -10 6529.38 567.327   8
   1   8  10 6098.20 570.919   4
   1   8  10 6536.03 640.290  10
   1   8  11 14552.5 963.811  10
  -1   8 -11 13281.8 836.946   5
  -1   8 -11 13178.0 802.439   8
   1   8  11 13739.4 903.072   1
   1   8  11 12584.1 831.583   4
  -1  -8  11 12456.4 880.810   9
  -1   8 -12 896.358 291.607   5
   1   8  12 1563.52 346.971   4
   1   8  12 1177.45 324.588   1
  -1  -8  12 768.840 308.744   9
   1   8  12 1073.19 335.264  10
  -1   8 -13 521.858 271.683   5
   1   8  13 502.096 246.525   1
   1   8  13 652.152 261.986   4
   1   8  13 698.118 300.780  10
  -1  -8  13 300.075 265.802   9
  -1  -8  14 3524.83 261.005  25
   1   8  14 3422.78 277.628  16
  -1  -8  14 3141.52 505.853   9
   1   8  14 3125.49 267.480  23
   1   8  14 2828.09 474.615   1
   1   8  14 3343.71 224.027  19
  -1   8 -14 3264.73 499.018   5
   1   8  14 3707.84 571.948  10
  -1   8 -15 7641.35 350.356  11
   1   8  15 7452.86 388.148  16
   1   8  15 8055.23 421.729  17
   1   8  15 8325.57 348.698  19
   1   8  15 7328.61 368.057  13
   1   8  15 7637.02 384.645  14
  -1  -8  15 8642.77 401.026  25
  -1   8 -15 8445.10 361.022  15
   1   8  15 8171.68 364.133  21
   1   8  15 7412.33 399.644  23
  -1   8 -15 7478.67 762.761   5
  -1  -8  15 7930.05 406.703  28
   1   8  16 3590.00 282.765  14
   1   8  16 3511.69 296.683  17
   1   8  16 3865.14 262.056  19
   1   8  16 3780.69 283.869  13
   1   8  16 3496.58 254.472  21
  -1   8 -16 3835.28 259.631  11
  -1  -8  16 3766.92 291.216  25
   1   8  16 3897.50 297.353  16
   1   8  16 3539.37 296.468  23
  -1  -8  16 3821.54 304.496  28
  -1   8 -16 4068.93 259.000  15
   1   8  17 551.918 155.273  19
   1   8  17 364.569 167.091  17
  -1  -8  17 758.079 185.268  25
  -1   8 -17 439.581 144.817  11
  -1  -8  17 548.055 171.258  28
   1   8  17 398.979 161.983  23
   1   8  17 751.878 157.870  21
   1   8  17 664.823 172.223  16
   1   8  17 589.258 164.557  14
   1   8  17 531.273 164.658  13
  -1   8 -17 496.371 131.484  15
   1   8  18 733.201 192.342  23
   1   8  18 1170.40 196.967  14
   1   8  18 978.446 198.188  16
   1   8  18 912.678 184.464  13
   1   8  18 650.459 192.469  17
  -1  -8  18 792.641 191.472  25
   1   8  18 939.085 170.581  21
  -1   8 -18 959.567 155.440  15
  -1  -8  18 680.141 159.318  24
   1   8  18 960.659 171.487  19
  -1  -8  18 1009.77 208.881  28
  -1   8 -18 870.160 151.816  11
  -1   8 -19 5597.53 295.671  11
   1   8  19 4681.01 338.515  17
  -1  -8  19 5415.25 343.899  25
  -1   8 -19 5836.32 297.336  15
   1   8  19 5586.07 341.262  13
   1   8  19 5389.36 357.418  23
   1   8  19 5270.25 313.451  21
   1   8  19 5077.05 337.736  16
  -1  -8  19 5315.21 359.567  28
  -1  -8  19 5108.90 321.114  24
   1   8  19 5194.97 324.217  14
   1   8  20 8056.21 425.552  23
  -1  -8  20 8807.48 416.232  25
  -1   8 -20 9636.87 361.380  15
   1   8  20 9061.11 408.919  14
   1   8  20 8265.33 385.418  21
   1   8  20 8237.05 405.139  13
  -1  -8  20 8625.62 447.781  28
   1   8  20 8704.66 421.136  16
   1   8  20 8730.85 440.116  17
  -1  -8  20 7419.41 382.862  24
  -1   8 -20 8838.47 357.356  11
  -1  -8  21 1989.40 213.071  24
  -1  -8  21 2315.80 233.782  25
   1   8  21 2250.51 220.157  21
  -1  -8  21 2136.72 246.185  28
   1   8  21 2003.13 234.903  23
   1   8  21 2178.83 243.367  17
   1   8  21 1981.25 220.583  13
   1   8  21 1993.08 206.069  14
   1   8  21 2199.10 227.500  16
   1   8  22 862.221 170.883  17
  -1  -8  22 1006.14 154.908  17
  -1  -8  22 1129.69 179.908  25
  -1  -8  22 1130.17 195.778  28
   1   8  22 870.903 151.384  14
   1   8  22 1115.17 180.631  16
   1   8  22 959.280 169.380  13
  -1  -8  22 917.259 166.758  24
   1   8  22 1127.76 169.558  21
   1   8  22 836.778 164.894  23
   1   8  23 2832.50 200.410  14
   1   8  23 2987.35 240.308  17
  -1  -8  23 3061.62 233.594  25
   1   8  23 2488.80 225.626  23
  -1  -8  23 3096.06 252.137  28
   1   8  23 2506.50 206.817  16
   1   8  23 2805.57 226.064  13
   1   8  23 2967.62 220.012  21
  -1  -8  23 2864.95 224.731  24
  -1  -8  23 2495.59 200.196  17
   1   8  24 2821.79 212.696  17
  -1  -8  24 2788.13 186.788  17
   1   8  24 3011.95 220.388  13
   1   8  24 2936.25 224.249  23
  -1  -8  24 2974.35 236.334  28
  -1  -8  24 3181.39 216.822  25
   1   8  24 3219.75 210.270  21
  -1  -8  24 2968.20 207.912  24
   1   8  24 2833.40 199.218  16
  -1  -8  25 1543.04 144.232  25
   1   8  25 1387.78 149.259  17
   1   8  25 1527.87 146.639  21
   1   8  25 1308.36 145.418  13
  -1  -8  25 1468.87 141.325  24
  -1  -8  25 1412.09 159.128  28
   1   8  25 1657.13 159.293  23
   1   8  26 632.557 99.6682  17
   1   8  26 635.834 103.885  23
  -1  -8  26 686.691 115.397  28
   1   8  26 645.924 102.513  13
  -1  -8  26 731.933 98.6265  24
  -1  -8  26 597.877 94.5161  25
   1   8  26 879.924 104.653  21
  -1  -8  27 968.568 103.030  28
  -1   9  26 1186.22 107.898  21
  -1   9  26 1331.43 125.149  23
   1  -9  26 1377.99 114.767  25
   1  -9  25 137.096 87.7212  25
  -1   9  25 129.345 99.7928  23
  -1   9  25 38.2656 80.0782  21
   1  -9  25 71.9611 91.4416  28
  -1   9  25 166.079 90.6873  13
   1  -9  25 10.5782 77.2580  17
   1  -9  24 382.108 108.246  17
  -1   9  24 400.512 110.277  13
  -1   9  24 264.522 113.456  23
   1  -9  24 541.674 127.002  25
  -1   9  24 414.222 103.049  14
  -1   9  24 533.431 122.582  21
   1  -9  24 393.177 121.088  28
  -1   9  23 500.700 121.441  16
   1  -9  23 662.279 146.247  25
  -1   9  23 332.351 114.583  14
  -1   9  23 166.737 123.248  23
  -1   9  23 499.679 131.923  21
   1  -9  23 402.906 133.664  28
  -1   9  23 335.534 119.269  13
   1  -9  23 419.527 124.943  17
   1  -9  22 1043.57 175.642  25
  -1   9  22 1262.28 176.459  13
   1  -9  22 1147.41 162.918  17
  -1   9  22 1227.41 172.937  16
   1  -9  22 1003.47 169.295  28
  -1   9  22 1188.02 175.927  21
  -1   9  22 1042.37 162.244  14
  -1   9  22 1015.03 184.694  23
  -1   9  21 302.570 133.310  14
   1   9 -21 158.015 97.8493  11
  -1   9  21 264.759 134.121  16
   1  -9  21 272.874 143.685  25
   1  -9  21 425.612 167.006  28
  -1   9  21 140.322 129.885  13
  -1   9  21 184.258 123.005  21
  -1   9  21 369.624 179.164  23
  -1   9  20 5028.00 319.214  14
   1  -9  20 5383.53 328.089  25
  -1   9  20 5424.16 356.750  23
   1   9 -20 5785.31 293.263  11
  -1   9  20 4977.92 315.226  13
   1  -9  20 5473.28 351.519  28
  -1   9  20 5635.62 323.024  21
  -1   9  20 5442.64 323.593  16
  -1   9  19 3323.07 269.947  17
  -1   9  19 3309.74 296.598  23
   1  -9  19 3237.62 273.052  25
   1   9 -19 4027.07 239.682  15
  -1   9  19 3850.96 292.618  14
  -1   9  19 3339.47 249.545  19
   1  -9  19 3598.00 295.780  28
  -1   9  19 3326.51 262.711  21
  -1   9  19 3243.05 266.401  13
   1   9 -19 3589.70 242.325  11
  -1   9  19 3293.86 270.469  16
  -1   9  18 2130.44 241.368  14
   1  -9  18 1895.01 232.008  28
   1   9 -18 2374.92 216.604  11
   1  -9  18 1977.23 231.369  25
  -1   9  18 2438.25 234.460  21
  -1   9  18 1995.01 224.439  17
   1   9 -18 2271.81 200.518  15
  -1   9  18 2034.11 222.711  13
  -1   9  18 2187.28 208.985  19
  -1   9  18 1804.82 212.286  16
  -1   9  18 1755.24 233.289  23
   1  -9  17 16419.2 574.427  25
   1   9 -17 18182.4 534.540  15
  -1   9  17 16252.7 619.687  23
  -1   9  17 15217.3 559.820  17
   1   9 -17 16214.9 534.600  11
  -1   9  17 17014.1 522.281  19
  -1   9  17 17136.1 587.669  14
  -1   9  17 16145.0 581.212  16
  -1   9  17 17259.7 563.132  21
  -1   9  17 16259.4 561.467  13
   1  -9  17 15764.9 591.209  28
   1  -9  16 13951.1 522.399  25
  -1   9  16 13061.6 512.760  17
  -1   9  16 14317.7 472.194  19
  -1   9  16 12632.5 512.555  16
  -1   9  16 12789.8 547.604  23
  -1   9  16 13244.1 492.809  21
  -1   9  16 13270.7 499.002  13
  -1   9  16 13195.6 517.403  14
   1   9 -16 13404.0 483.025  11
   1   9 -16 14373.7 479.938  15
   1  -9  16 12495.4 527.132  28
  -1   9  15 2085.01 213.807  13
  -1   9  15 2165.06 220.378  21
  -1   9  15 2092.50 247.112  23
   1   9 -15 2360.30 220.873  11
   1  -9  15 2569.69 245.486  25
  -1   9  15 2183.07 234.362  17
  -1   9  15 2546.16 254.576  16
  -1   9  15 2501.48 209.347  19
  -1   9  15 2588.29 242.463  14
   1   9 -15 2531.33 218.783  15
   1  -9  15 2317.76 240.785  28
   1  -9  14 4635.22 304.045  25
  -1   9  14 5189.71 324.602  14
  -1   9  14 4338.05 323.669  23
   1  -9  14 4577.51 316.457  28
  -1   9  14 4849.38 291.301  21
   1   9 -14 4743.88 290.509  11
  -1   9  14 5012.15 276.568  19
  -1   9  14 4389.12 306.260  17
  -1   9  14 4617.67 313.743  16
   1   9 -14 4830.42 287.728  15
   1  -9  13 1258.59 192.745  25
  -1   9  13 869.239 154.619  21
  -1   9  13 1002.32 171.498  14
   1   9 -13 1025.10 160.377  11
  -1   9  13 1220.54 355.379   1
   1   9 -13 843.809 141.988  15
  -1   9  13 1179.00 190.818  16
  -1   9  13 953.773 146.765  19
   1   9 -13 983.649 332.001   8
   1  -9  13 713.113 309.185   9
  -1   9  13 808.082 170.182  23
  -1   9  13 934.101 355.145  10
   1  -9  12 2317.81 429.942   9
   1   9 -12 2978.98 447.545   8
  -1   9  12 3014.26 482.795   1
  -1   9  12 3083.47 506.689  10
   1  -9  11 1364.50 365.636   9
  -1   9  11 1674.77 373.924  10
  -1   9  11 1549.96 354.909   1
   1   9 -11 1062.43 308.216   8
  -1   9  11 631.547 250.194   3
   1  -9  10 5584.35 582.775   9
  -1   9  10 6537.57 588.697   3
  -1   9  10 6122.85 616.512   1
   1   9 -10 6601.85 631.959   8
  -1   9  10 6826.22 668.227  10
  -1   9   9 1888.78 341.024   3
  -1   9   9 1646.77 356.044  10
  -1   9   9 1559.55 342.891   1
   1  -9   9 1117.21 307.512   9
   1   9  -9 1610.52 348.642   8
  -1   9   8 3418.64 407.889   2
  -1   9   8 3650.20 432.555   3
   1   9  -8 3688.10 483.994   2
  -1   9   8 3574.39 447.523   1
   1   9  -8 3823.14 475.215   8
  -1   9   8 3685.60 475.580  10
   1  -9   8 3507.36 472.566   9
  -1   9   7 6348.53 524.292   2
  -1   9   7 5530.73 530.196   1
  -1   9   7 5636.95 522.263   3
   1   9  -7 5475.67 560.864   2
  -1   9   7 5150.21 515.013  10
  -1   9   7 5072.39 523.626   4
   1  -9   7 5699.62 560.745   9
   1   9  -7 5148.15 536.910   8
   1   9  -6 10789.6 745.721   8
  -1   9   6 12240.8 705.887   2
   1   9  -6 11651.1 766.299   2
  -1   9   6 11315.5 733.493  10
  -1   9   6 11279.6 711.630   1
  -1   9   6 12312.9 748.208   3
  -1   9   6 11499.4 763.538   4
   1  -9   6 11640.9 763.905   9
  -1   9   5 12568.6 774.733   4
  -1   9   5 12179.1 713.433   1
   1  -9   5 12354.5 764.667   9
  -1   9   5 12283.8 729.284  10
  -1   9   5 13102.9 762.345   3
   1   9  -5 12954.0 660.058   3
   1   9  -5 12519.1 766.293   2
  -1   9   5 14065.3 743.992   2
  -1  -9  -5 12186.3 783.634   9
   1   9  -5 12376.6 787.530   8
  -1   9   4 84.9528 169.483   3
  -1   9   4 418.900 218.993   2
  -1  -9  -4 85.9992 205.444   9
   1   9  -4 207.805 209.442   8
   1  -9   4 227.416 252.153   9
   1   9  -4 161.969 201.522   2
   1   9  -4 233.480 176.440   4
  -1   9   4 76.1618 162.113   1
   1   9  -4 188.676 148.165   3
  -1   9   4 389.524 242.943   4
   1   9  -3 1260.28 238.290   3
   1   9  -3 1399.32 273.214   4
  -1   9   3 1592.45 301.482   2
   1  -9   3 1315.98 319.208   9
   1   9  -3 1026.29 248.973   2
  -1   9   3 1184.00 267.041   3
  -1  -9  -3 1201.67 298.005   9
  -1   9   3 1100.21 232.090   1
   1   9  -3 1427.16 280.325   8
  -1   9   3 1332.83 289.541   4
   1   9  -2 19245.4 928.019   8
   1  -9   2 17126.4 857.754   9
  -1   9   2 18502.6 887.920   4
  -1   9   2 17788.4 758.265   1
  -1   9   2 20353.3 921.796   3
  -1  -9  -2 18294.5 939.415   9
   1   9  -2 17679.3 783.047   3
   1   9  -2 17881.9 840.010   4
  -1   9   2 18874.7 861.689   2
   1   9  -2 18267.4 866.681   2
   1   9  -1 28820.9 1121.47   8
   1   9  -1 29660.5 1027.53   3
  -1   9   1 29196.0 1093.32   4
  -1  -9  -1 30156.5 1200.16   9
   1  -9   1 27808.9 1070.47   9
  -1   9   1 29541.8 1084.74   8
   1   9  -1 29605.1 1105.57   4
   1   9  -1 28747.2 1070.34   2
  -1   9   1 29953.7 1120.08   3
  -1   9   1 30924.5 1126.11   2
  -1   9   0 10107.7 634.926   4
   1  -9   0 9519.79 620.502   9
   1   9   0 10029.2 595.380   3
  -1  -9   0 9553.07 703.673   9
   1   9   0 10368.6 643.310   2
   1   9   0 9792.56 650.460   4
   1   9   0 9707.28 645.480   8
  -1   9   0 10711.6 655.673   8
  -1   9   0 9966.80 656.289   3
  -1   9   0 10649.7 663.041   2
  -1   9  -1 30423.1 1138.61   2
  -1  -9   1 29810.3 1211.45   9
   1   9   1 29642.9 1037.92   3
  -1   9  -1 30016.2 1121.87   8
   1   9   1 29537.7 1097.37   8
  -1   9  -1 29345.8 1049.68   4
   1   9   1 28511.1 1122.57   4
   1  -9  -1 28055.1 1038.80   9
   1   9   1 28846.4 1052.62   2
  -1   9  -1 29581.6 1111.45   3
   1   9   2 17947.1 808.131   3
  -1  -9   2 17664.5 948.328   9
   1  -9  -2 18037.6 828.214   9
  -1   9  -2 18136.6 867.018   3
  -1   9  -2 18864.9 892.572   8
   1   9   2 18376.7 846.247   8
   1   9   2 17754.2 900.796   4
   1   9   2 19395.7 844.807   2
  -1   9  -2 19579.3 917.071   2
  -1   9  -2 16356.4 759.042   4
   1   9   3 1322.01 259.685   8
   1   9   3 1351.64 308.213   4
   1   9   3 1516.68 273.930   3
  -1   9  -3 925.800 244.884   3
   1   9   3 1695.87 288.137   2
   1  -9  -3 1551.66 308.505   9
  -1  -9   3 1330.59 339.043   9
  -1   9  -3 1435.22 289.470   8
  -1   9  -3 1511.41 319.014   2
   1   9   4 349.016 196.956   3
   1   9   4 134.350 158.332   8
   1   9   4 181.307 182.999   2
  -1  -9   4 320.323 272.337   9
  -1   9  -4 332.278 226.080   8
  -1   9  -4 210.889 226.589   2
   1   9   4 317.262 225.634   4
   1  -9  -4-10.2914 152.514   9
  -1   9  -4 122.759 197.540   3
   1   9   5 12504.6 714.479   3
  -1   9  -5 11489.6 740.469   8
  -1   9  -5 11797.0 758.764   2
  -1   9  -5 12465.6 733.972   3
   1   9   5 11811.4 766.120   4
  -1  -9   5 13327.2 861.613   9
   1   9   5 13065.5 692.365   2
   1   9   5 12471.2 655.244   8
  -1  -9   6 11667.6 833.553   9
  -1   9  -6 11045.6 741.432   8
  -1   9  -6 11700.6 764.955   2
   1   9   6 11263.1 760.990   4
   1   9   6 12051.4 669.686   2
   1   9   6 11436.9 691.168   3
  -1   9  -6 10726.9 693.727   3
   1   9   7 5349.96 499.854   3
   1   9   7 5988.68 486.518   2
   1   9   7 6032.72 598.741  10
  -1  -9   7 6410.35 643.211   9
   1   9   7 5848.07 552.126   1
  -1   9  -7 5826.03 534.119   3
  -1   9  -7 5565.90 540.093   8
   1   9   7 5884.68 571.268   4
  -1   9  -7 5455.65 552.280   2
   1   9   8 4073.17 446.861   3
   1   9   8 3382.97 377.134   2
   1   9   8 3428.91 463.200   4
  -1  -9   8 3655.58 524.240   9
   1   9   8 3724.12 487.739  10
  -1   9  -8 3132.90 449.456   2
   1   9   8 3835.49 474.624   1
  -1   9  -8 3459.95 441.718   8
  -1   9  -8 3235.03 417.121   3
   1   9   9 1463.76 365.805  10
  -1   9  -9 1419.48 330.130   8
  -1   9  -9 1510.10 354.532   2
  -1  -9   9 1587.92 403.873   9
   1   9   9 1524.40 340.286   1
   1   9   9 1935.82 337.009   3
   1   9   9 1355.91 322.959   4
   1   9  10 6537.23 662.923  10
   1   9  10 5917.79 606.145   4
  -1  -9  10 6464.78 651.895   9
  -1   9 -10 6366.92 641.954   2
  -1   9 -10 6560.18 610.693   8
   1   9  10 5615.88 604.029   1
  -1   9 -11 1485.62 375.836   2
   1   9  11 1469.54 378.338  10
   1   9  11 1306.47 361.182   1
   1   9  11 1796.78 384.086   4
  -1   9 -11 1286.20 293.630   8
  -1  -9  11 900.788 345.407   9
   1   9  12 3064.23 488.247   4
   1   9  12 2424.45 460.394   1
  -1  -9  12 2591.29 479.746   9
   1   9  12 2807.93 476.643  10
   1   9  13 1039.63 190.298  17
   1   9  13 910.006 174.093  14
  -1   9 -13 1087.95 163.149  11
  -1   9 -13 1031.21 160.212  15
   1   9  13 1169.05 358.795   1
  -1  -9  13 951.924 317.076   9
  -1  -9  13 1168.52 173.063  25
   1   9  13 1529.22 422.494  10
   1   9  13 1160.48 190.003  16
   1   9  13 917.024 144.127  19
   1   9  13 976.941 196.489  23
   1   9  14 4641.41 329.118  17
  -1  -9  14 4762.81 314.787  28
   1   9  14 4697.28 331.074  23
  -1  -9  14 4871.01 305.542  25
  -1   9 -14 4583.23 278.635  15
   1   9  14 4876.49 271.770  19
   1   9  14 4350.27 301.204  14
   1   9  14 4406.80 309.114  16
  -1   9 -14 4834.54 290.636  11
  -1   9 -15 2430.22 221.987  11
   1   9  15 2296.50 259.183  17
   1   9  15 2149.68 236.285  16
  -1   9 -15 2688.93 221.737  15
   1   9  15 2555.94 250.615  14
   1   9  15 1945.45 232.347  23
   1   9  15 2525.67 218.177  19
  -1  -9  15 2175.56 237.269  28
  -1  -9  15 2409.29 234.825  25
   1   9  15 2376.97 213.893  21
   1   9  16 13130.5 471.862  21
   1   9  16 12792.8 546.917  17
   1   9  16 13682.2 462.663  19
   1   9  16 12785.7 508.714  14
   1   9  16 12629.0 537.698  23
   1   9  16 12681.0 524.886  16
  -1  -9  16 12818.7 506.880  25
  -1   9 -16 13071.0 468.030  11
  -1  -9  16 13160.5 542.514  28
  -1   9 -16 14094.5 480.827  15
   1   9  17 16492.7 621.924  17
  -1  -9  17 17394.0 592.803  25
   1   9  17 16934.4 584.593  14
  -1  -9  17 17167.3 619.419  28
  -1   9 -17 18016.9 541.324  15
   1   9  17 16032.5 589.197  16
   1   9  17 16394.5 533.636  21
   1   9  17 16439.9 560.643  13
  -1   9 -17 16791.2 534.730  11
   1   9  17 15962.0 609.987  23
   1   9  17 17481.5 529.844  19
  -1  -9  18 2291.33 259.728  28
   1   9  18 1935.52 246.132  23
   1   9  18 2498.71 246.249  14
   1   9  18 2113.58 217.573  13
  -1   9 -18 2282.61 208.398  15
   1   9  18 2315.10 252.768  16
  -1   9 -18 2238.77 212.854  11
   1   9  18 2562.28 227.458  19
   1   9  18 2136.13 214.444  21
  -1  -9  18 1745.15 217.475  25
   1   9  18 1926.36 240.997  17
  -1   9 -19 4035.00 251.493  15
   1   9  19 3490.26 285.052  16
  -1  -9  19 3883.91 294.116  25
  -1  -9  19 3628.96 297.864  28
   1   9  19 3397.36 269.667  13
   1   9  19 3355.42 252.351  21
   1   9  19 3675.17 304.782  17
  -1   9 -19 4057.54 258.192  11
   1   9  19 3175.56 286.631  23
   1   9  19 3335.98 269.003  14
   1   9  20 5271.10 342.580  23
   1   9  20 4980.23 335.835  17
   1   9  20 5322.42 332.168  16
  -1   9 -20 5735.20 286.346  11
  -1   9 -20 5755.42 280.737  15
   1   9  20 5509.37 304.649  21
   1   9  20 5057.19 309.770  13
  -1  -9  20 5458.73 347.292  28
   1   9  20 5188.04 314.868  14
  -1  -9  20 5518.27 330.424  25
   1   9  21 188.046 140.667  23
   1   9  21 264.359 120.083  21
   1   9  21 260.491 141.939  17
   1   9  21 272.266 136.703  16
   1   9  21 328.040 132.090  13
  -1   9 -21 307.462 102.027  11
  -1  -9  21 275.276 147.136  25
   1   9  21 89.2773 120.169  14
  -1  -9  21 263.656 151.489  28
   1   9  22 1030.93 173.934  23
   1   9  22 1007.69 153.100  13
   1   9  22 1234.82 161.557  21
   1   9  22 884.274 157.946  16
  -1  -9  22 1129.18 176.003  25
  -1  -9  22 889.685 137.499  17
   1   9  22 1015.66 153.915  14
  -1  -9  22 1049.67 191.544  28
   1   9  22 1049.11 168.594  17
   1   9  23 521.481 125.387  13
   1   9  23 181.746 108.576  16
  -1  -9  23 515.300 140.319  28
   1   9  23 327.546 109.301  14
   1   9  23 347.577 111.682  21
   1   9  23 307.483 125.143  17
  -1  -9  23 397.898 104.467  17
   1   9  23 314.550 132.364  23
  -1  -9  23 231.012 122.428  25
   1   9  24 399.045 96.5373  14
   1   9  24 387.747 103.434  13
   1   9  24 391.832 122.238  23
   1   9  24 483.141 106.210  21
  -1  -9  24 415.903 114.112  25
   1   9  24 384.522 102.993  16
   1   9  24 296.977 113.108  17
  -1  -9  24 509.366 132.253  28
   1   9  25 146.532 80.7621  13
   1   9  25 192.215 88.7522  17
  -1  -9  25 166.797 85.7415  25
  -1  -9  25 170.403 93.2154  28
   1   9  25 103.924 70.6951  21
   1   9  25 140.901 89.2428  23
   1   9  25 265.766 87.3135  16
  -1  -9  26 1301.24 121.206  28
  -1  -9  26 1311.53 106.058  25
  -1  10  25 304.628 79.7849  21
  -1  10  25 183.369 87.7457  23
   1 -10  25 257.426 75.4158  17
   1 -10  25 284.203 84.4510  25
  -1  10  24 1345.84 130.075  14
  -1  10  24 1182.71 129.185  21
   1 -10  24 1377.60 144.914  25
   1 -10  24 1236.90 129.401  17
  -1  10  24 1217.12 124.155  13
   1 -10  24 1312.29 144.087  28
  -1  10  24 1256.10 153.508  23
   1 -10  23 1664.85 174.100  28
   1 -10  23 1592.54 157.665  17
  -1  10  23 1528.93 153.458  13
   1 -10  23 1516.79 168.558  25
  -1  10  23 1411.28 148.550  14
  -1  10  23 1379.44 176.175  23
  -1  10  23 1514.20 155.698  21
   1 -10  22 337.050 131.312  28
   1 -10  22 270.751 128.917  25
  -1  10  22 139.116 98.6198  13
  -1  10  22 415.615 138.190  14
  -1  10  22 620.878 145.613  16
   1 -10  22 287.971 123.138  17
  -1  10  22 212.906 140.490  23
  -1  10  22 210.577 112.691  21
   1 -10  21 980.332 170.647  25
   1  10 -21 959.473 129.261  11
  -1  10  21 1030.38 167.102  16
  -1  10  21 986.187 193.346  23
  -1  10  21 888.909 152.686  13
  -1  10  21 767.722 160.438  14
   1 -10  21 817.271 164.680  28
  -1  10  21 897.001 153.115  21
  -1  10  20 1585.89 181.295  13
  -1  10  20 1399.76 192.677  16
   1 -10  20 1361.91 201.005  28
  -1  10  20 1425.05 215.140  23
   1  10 -20 1747.90 162.907  15
  -1  10  20 1765.49 215.329  14
  -1  10  20 1739.44 194.346  21
   1 -10  20 1648.78 206.365  25
   1  10 -20 1865.68 178.161  11
  -1  10  19 1104.84 171.590  21
   1  10 -19 1195.99 162.992  11
   1  10 -19 1200.46 151.677  15
  -1  10  19 1153.64 194.867  14
  -1  10  19 1451.20 191.976  19
  -1  10  19 1302.30 207.560  23
  -1  10  19 1192.25 192.089  16
  -1  10  19 996.028 170.598  13
   1 -10  19 1102.42 192.167  28
   1 -10  19 1248.31 197.559  25
  -1  10  18 1776.55 221.829  14
   1  10 -18 1865.21 185.939  15
   1  10 -18 1867.05 197.023  11
   1 -10  18 1822.93 223.976  28
  -1  10  18 1689.46 214.925  16
  -1  10  18 1724.87 195.395  13
   1 -10  18 1803.36 223.789  25
  -1  10  18 1777.50 200.543  19
  -1  10  18 1914.05 246.302  23
  -1  10  18 1547.78 191.898  21
  -1  10  18 1547.42 197.708  17
  -1  10  17 212.344 128.405  21
   1  10 -17 432.421 132.244  15
  -1  10  17 89.2823 146.865  14
  -1  10  17 376.458 131.912  13
  -1  10  17 288.884 144.129  17
  -1  10  17 238.233 150.671  16
   1 -10  17 330.685 155.789  28
   1 -10  17 346.028 158.850  25
   1  10 -17 339.035 148.322  11
  -1  10  17 549.516 156.715  19
  -1  10  17 423.748 186.317  23
  -1  10  16 3201.45 284.870  16
  -1  10  16 3282.42 284.452  14
  -1  10  16 3242.83 255.799  21
   1 -10  16 3239.36 273.675  25
   1  10 -16 3296.19 257.448  11
  -1  10  16 2870.28 265.319  17
  -1  10  16 3646.55 311.149  23
   1 -10  16 3675.90 297.091  28
  -1  10  16 3596.56 253.956  19
   1  10 -16 3630.97 257.256  15
   1  10 -15 1315.47 176.001  15
   1 -10  15 1420.74 209.054  28
  -1  10  15 1558.78 185.332  19
   1  10 -15 1230.68 180.199  11
  -1  10  15 1328.26 180.548  21
  -1  10  15 1405.95 210.668  14
   1 -10  15 1461.46 210.355  25
  -1  10  15 1263.35 207.759  16
  -1  10  15 1479.27 205.754  17
  -1  10  15 1742.77 244.903  23
  -1  10  14 144.032 140.606  23
  -1  10  14-87.0072 150.978  16
  -1  10  14 264.116 157.766  17
  -1  10  14 165.475 113.379  21
   1 -10  14 161.827 140.320  25
   1 -10  14 74.7515 135.377  28
  -1  10  14 235.343 141.676  14
   1  10 -14 236.467 139.373  11
   1  10 -14 148.972 120.802  15
  -1  10  14 112.234 119.518  19
   1  10 -13 1031.91 169.642  11
  -1  10  13 1292.18 187.802  14
  -1  10  13 1247.69 167.887  21
  -1  10  13 403.717 147.583  20
   1 -10  13 1062.36 167.448  25
  -1  10  13 1214.20 199.805  16
   1 -10  13 1146.67 186.774  28
  -1  10  13 1064.76 156.949  19
  -1  10  13 1056.04 187.202  23
  -1  10  13 1044.20 190.098  17
   1  10 -13 1187.66 178.560  15
  -1  10  12 195.848 115.617  19
  -1  10  12 112.903 235.724  10
   1  10 -12 234.324 126.724  15
   1  10 -12 218.640 117.028  12
  -1  10  12 116.700 131.421  16
   1 -10  12 469.373 288.673   9
  -1  10  12-34.4573 223.993   1
   1  10 -12 14.9694 235.700   8
  -1  10  12 103.070 132.379  23
  -1  10  12 223.299 117.522  21
   1 -10  12 290.526 142.929  25
  -1  10  12-53.5884 155.121  20
   1 -10  12 154.848 122.123  28
  -1  10  12 221.513 137.204  14
   1  10 -12 268.980 125.702  11
  -1  10  12 335.933 156.036  17
  -1  10  11 96.1261 237.088  10
   1  10 -11 279.507 293.860   2
   1  10 -11 299.051 256.974   8
  -1  10  11 276.385 136.712  16
  -1  10  11 361.562 250.357   3
  -1  10  11 232.253 233.416   1
   1 -10  11 214.320 238.816   9
   1  10 -10 2837.21 457.821   8
  -1  10  10 2925.74 428.218   3
   1 -10  10 1859.20 393.465   9
  -1  10  10 2313.69 424.636   1
  -1  10  10 2862.24 482.511  10
   1  10 -10 3589.57 544.530   2
   1  10  -9 12153.6 878.666   8
   1  10  -9 12449.1 909.543   2
  -1  10   9 11144.8 828.905   1
  -1  10   9 12449.9 796.940   2
  -1  10   9 11338.4 798.540   3
   1 -10   9 11139.8 837.706   9
  -1  10   9 11210.6 850.375  10
   1 -10   8 6863.75 644.397   9
  -1  10   8 7718.06 685.382  10
  -1  10   8 6812.42 613.694   3
  -1  10   8 8127.99 639.978   2
   1  10  -8 6694.76 654.645   8
  -1  10   8 7461.61 653.020   1
   1  10  -8 8515.04 728.040   2
   1  10  -7 11092.1 813.302   8
  -1  10   7 11141.5 765.698   3
  -1 -10  -7 8403.75 702.010   9
  -1  10   7 10176.3 698.480   2
   1  10  -7 10310.5 778.981   2
  -1  10   7 10339.5 764.501  10
  -1  10   7 9333.82 708.069   1
   1 -10   7 9611.83 743.490   9
  -1 -10  -6 10093.8 767.026   9
   1  10  -6 9327.45 742.807   8
   1  10  -6 10444.3 763.763   2
  -1  10   6 10679.3 703.939   2
  -1  10   6 10241.5 727.291   3
  -1  10   6 9999.75 701.219   1
   1 -10   6 10347.7 751.838   9
   1 -10   5 13309.6 830.627   9
   1  10  -5 13143.2 859.819   8
  -1 -10  -5 12980.9 862.890   9
  -1  10   5 12875.0 802.286   3
   1  10  -5 13851.1 851.563   2
  -1  10   5 13243.8 777.556   2
  -1  10   5 12431.5 751.857   1
  -1  10   5 13141.3 839.695   4
   1 -10   4 39119.6 1418.14   9
  -1  10   4 40842.4 1426.39   3
   1  10  -4 43145.6 1487.55   2
  -1  10   4 44075.2 1436.69   2
  -1 -10  -4 39581.9 1503.04   9
   1  10  -4 42533.2 1536.87   8
   1  10  -4 41048.8 1291.42   3
  -1  10   4 38540.6 1312.01   1
  -1  10   4 40951.8 1466.16   4
   1 -10   3 1648.34 364.084   9
  -1 -10  -3 1362.02 315.585   9
  -1  10   3 1750.42 332.510   2
   1  10  -3 1534.23 324.341   8
  -1  10   3 1423.66 301.917   3
   1  10  -3 1255.02 258.552   3
   1  10  -3 1889.37 338.706   2
   1  10  -3 1487.60 280.989   4
  -1  10   3 1602.09 336.601   4
   1  10  -2 7596.04 599.281   2
  -1  10   2 7625.25 613.130   3
   1 -10   2 6845.80 584.605   9
  -1  10   2 7185.40 579.380   2
   1  10  -2 7575.99 632.482   8
  -1  10   2 7126.85 594.541   4
  -1 -10  -2 7695.31 668.181   9
   1  10  -2 6926.56 566.749   4
   1  10  -2 6920.59 527.756   3
   1  10  -1 16873.6 888.217   4
   1  10  -1 18458.5 947.840   8
   1  10  -1 18056.7 845.003   3
   1 -10   1 18175.8 911.365   9
  -1 -10  -1 18165.0 997.738   9
   1  10  -1 17464.6 889.279   2
  -1  10   1 16694.1 885.474   3
  -1  10   1 17534.2 904.694   4
  -1  10   1 18417.0 924.036   2
  -1  10   0 12683.8 758.669   8
  -1  10   0 12003.2 750.240   3
   1  10   0 11881.3 755.097   8
   1  10   0 11584.1 681.442   3
   1 -10   0 11527.8 722.918   9
  -1 -10   0 10385.3 768.023   9
   1  10   0 11807.3 755.709   4
   1  10   0 11797.0 725.518   2
  -1  10   0 11875.1 750.927   2
  -1  10   0 11037.1 706.577   4
   1 -10  -1 16538.7 849.459   9
  -1 -10   1 16710.6 968.131   9
   1  10   1 17849.8 880.392   2
   1  10   1 17532.3 894.406   8
   1  10   1 17491.5 848.149   3
  -1  10  -1 17168.4 903.060   3
  -1  10  -1 16200.4 834.874   4
  -1  10  -1 17583.6 907.810   8
   1  10   1 17674.7 933.195   4
  -1  10  -1 18593.2 941.207   2
   1 -10  -2 5976.97 514.034   9
   1  10   2 7732.27 573.128   2
  -1 -10   2 6499.45 626.694   9
   1  10   2 7035.74 562.817   8
  -1  10  -2 7639.73 604.475   3
   1  10   2 8267.03 657.898   4
  -1  10  -2 7767.00 629.780   2
  -1  10  -2 7948.02 624.199   8
   1  10   2 7203.79 561.154   3
  -1  10  -3 1653.15 349.199   8
   1  10   3 1427.82 327.364   4
   1  10   3 1656.82 298.787   2
  -1  10  -3 1771.84 335.018   2
   1  10   3 1323.35 272.539   3
  -1  10  -3 2037.98 359.099   3
  -1 -10   3 1223.11 355.588   9
   1  10   3 1189.99 271.296   8
  -1  10  -4 42357.1 1454.74   3
   1  10   4 40115.0 1328.16   8
  -1  10  -4 42746.6 1507.31   8
   1  10   4 42087.1 1391.18   3
  -1 -10   4 41521.9 1589.90   9
  -1  10  -4 44511.9 1542.26   2
   1  10   4 44079.3 1382.54   2
   1  10   4 41369.9 1513.10   4
  -1  10  -5 13364.0 807.747   3
   1  10   5 12754.3 843.968   4
  -1  10  -5 13292.2 856.520   2
  -1  10  -5 11632.8 790.871   8
   1  10   5 13294.0 722.135   8
   1  10   5 13543.0 754.156   2
   1  10   5 12970.6 766.103   3
  -1 -10   5 12909.2 910.629   9
  -1  10  -6 10862.2 773.098   8
  -1  10  -6 10395.6 779.458   2
   1  10   6 10815.2 724.546   3
   1  10   6 10488.6 672.228   2
   1  10   6 10171.5 770.712   4
  -1 -10   6 11034.2 848.909   9
  -1  10  -6 9966.09 708.577   3
  -1  10  -7 10147.9 777.517   2
  -1 -10   7 9124.85 784.097   9
   1  10   7 11223.9 691.899   2
   1  10   7 9784.66 703.285   3
  -1  10  -7 10305.4 768.532   8
  -1  10  -7 10546.4 736.752   3
   1  10   7 10160.6 781.971   4
  -1 -10   8 7085.49 715.463   9
  -1  10  -8 7913.80 689.138   8
   1  10   8 7956.88 595.167   2
  -1  10  -8 6839.61 602.073   3
   1  10   8 7831.73 638.719   3
   1  10   8 6576.36 649.827   4
  -1  10  -8 8087.80 716.213   2
  -1 -10   9 12095.6 921.661   9
   1  10   9 11566.4 899.828  10
  -1  10  -9 11318.3 821.993   8
   1  10   9 11684.5 866.889   4
  -1  10  -9 10767.1 765.686   3
  -1  10  -9 12598.5 910.309   2
  -1 -10  10 2529.61 487.049   9
  -1  10 -10 3237.06 507.306   2
   1  10  10 2318.80 437.143  10
   1  10  10 3097.76 486.180   4
   1  10  11 149.182 137.544  23
  -1  10 -11 158.243 226.379   2
   1  10  11 272.776 257.704   4
   1  10  11 413.612 288.587  10
  -1 -10  11 484.683 302.933   9
   1  10  12 214.629 133.784  14
  -1  10 -12 146.780 125.316  11
   1  10  12 63.1311 114.482  19
  -1 -10  12 74.0780 126.358  28
   1  10  12 189.225 143.819  23
   1  10  12 165.951 118.282  20
  -1  10 -12 280.473 122.419  15
   1  10  12 327.739 246.954   4
   1  10  12 227.546 159.818  17
   1  10  12 120.086 122.223  16
  -1 -10  12 189.777 135.463  25
   1  10  12 316.046 301.049  10
  -1 -10  13 880.901 163.359  28
  -1 -10  13 1359.61 199.513  25
   1  10  13 853.623 174.260  23
  -1  10 -13 1216.79 163.984  15
   1  10  13 1007.27 168.015  20
  -1  10 -13 1089.83 167.015  11
   1  10  13 1131.74 189.903  16
   1  10  13 989.525 145.634  19
   1  10  13 1205.75 204.351  17
   1  10  13 1060.84 181.380  14
   1  10  14 228.121 155.293  23
  -1  10 -14 172.887 128.297  15
  -1 -10  14 193.709 152.975  25
   1  10  14 264.746 130.271  20
  -1 -10  14 305.419 144.278  28
   1  10  14 186.231 118.141  19
   1  10  14 174.656 137.668  14
   1  10  14 108.827 160.197  16
   1  10  14-85.5670 153.063  17
  -1  10 -14 137.237 128.571  11
  -1 -10  15 1442.06 198.530  28
  -1  10 -15 1424.20 186.287  11
   1  10  15 1087.48 204.451  16
  -1 -10  15 1550.77 219.486  25
   1  10  15 1108.22 203.414  17
   1  10  15 1320.42 219.564  23
   1  10  15 1351.55 179.812  19
  -1  10 -15 1677.75 196.714  15
   1  10  15 1295.66 205.710  14
   1  10  16 3778.96 302.460  16
   1  10  16 3945.59 262.208  19
  -1  10 -16 3820.93 265.284  15
   1  10  16 3763.04 314.222  23
   1  10  16 3590.81 309.621  17
   1  10  16 3272.22 240.146  21
  -1 -10  16 3449.01 291.850  28
   1  10  16 3310.22 285.311  14
  -1 -10  16 3684.96 292.954  25
  -1  10 -16 3400.06 259.198  11
   1  10  17 288.058 162.367  16
   1  10  17 310.816 160.812  17
   1  10  17 401.155 161.258  14
  -1 -10  17 395.450 168.366  25
  -1  10 -17 379.589 130.163  15
   1  10  17 117.964 168.191  23
   1  10  17 318.161 120.858  21
  -1  10 -17 362.852 142.304  11
  -1 -10  17 252.993 153.842  28
   1  10  17 357.019 147.987  19
  -1  10 -18 1888.08 194.319  15
   1  10  18 1675.80 223.624  16
  -1 -10  18 1853.86 230.130  28
   1  10  18 1645.23 212.644  14
   1  10  18 1685.32 186.394  21
   1  10  18 1525.75 230.089  23
  -1  10 -18 1676.36 196.391  11
   1  10  18 1585.55 230.865  17
   1  10  18 1878.46 198.294  19
  -1 -10  18 1833.35 227.804  25
  -1  10 -19 1388.79 170.308  11
   1  10  19 1299.01 208.921  16
  -1 -10  19 1022.54 184.829  28
   1  10  19 1050.15 158.055  21
   1  10  19 1197.70 209.363  17
  -1  10 -19 1288.50 158.583  15
   1  10  19 984.024 192.334  23
   1  10  19 1066.51 187.362  14
  -1 -10  19 989.369 186.010  25
   1  10  20 1603.41 174.632  21
   1  10  20 1548.72 179.971  13
   1  10  20 1445.94 195.068  16
  -1  10 -20 1855.23 171.575  15
   1  10  20 1498.43 203.294  17
  -1 -10  20 1762.48 222.108  28
  -1 -10  20 1822.45 217.122  25
  -1  10 -20 1696.93 170.177  11
   1  10  20 1518.49 186.762  14
   1  10  20 1268.44 192.549  23
  -1 -10  21 663.293 156.419  28
   1  10  21 905.251 139.314  13
  -1  10 -21 923.237 133.650  11
   1  10  21 752.388 134.216  21
  -1 -10  21 855.177 168.507  25
   1  10  21 659.624 167.606  23
   1  10  21 816.447 150.327  14
   1  10  21 922.830 174.407  17
   1  10  21 776.368 156.919  16
   1  10  22 535.842 145.887  23
   1  10  22 408.924 126.023  16
  -1 -10  22 324.160 133.798  25
   1  10  22 359.339 108.271  21
  -1 -10  22 463.226 107.798  17
   1  10  22 476.554 114.708  13
   1  10  22 413.664 128.850  17
   1  10  22 459.033 127.747  14
  -1 -10  22 223.061 127.916  28
  -1 -10  23 1573.17 169.182  25
  -1 -10  23 1349.61 133.729  17
   1  10  23 1360.17 169.871  23
   1  10  23 1587.64 166.275  16
   1  10  23 1275.66 133.178  13
   1  10  23 1571.07 170.609  17
   1  10  23 1353.35 143.017  14
  -1 -10  23 1712.10 176.314  28
   1  10  23 1536.48 143.181  21
  -1 -10  24 1201.15 141.628  28
  -1 -10  24 1271.10 136.264  25
   1  10  24 1277.46 119.738  13
   1  10  24 1146.20 138.853  23
   1  10  24 1151.48 117.337  14
   1  10  24 1210.60 116.097  21
   1  10  24 1459.02 140.285  16
  -1 -10  25 220.309 76.5704  25
  -1 -10  25 283.986 84.6388  28
   1  10  25 189.126 86.0327  23
   1 -11  24 1572.54 122.555  17
  -1  11  24 1840.92 153.046  23
  -1  11  24 1853.48 133.855  14
  -1  11  24 1763.27 124.916  21
   1 -11  24 1985.95 144.334  25
  -1  11  23 2845.27 174.694  21
  -1  11  23 2810.37 184.824  14
  -1  11  23 3022.31 213.835  23
   1 -11  23 2591.43 171.492  17
   1 -11  23 2880.54 189.410  25
   1 -11  23 2765.83 191.288  28
   1  11 -22 3596.98 185.134  11
   1 -11  22 3429.14 212.179  17
  -1  11  22 3687.85 211.915  21
   1 -11  22 3403.05 227.040  28
  -1  11  22 3284.86 216.954  14
  -1  11  22 3251.37 239.532  23
   1 -11  22 3476.85 224.214  25
  -1  11  21 1734.54 197.381  16
   1 -11  21 1400.30 175.455  28
  -1  11  21 1393.83 170.188  14
  -1  11  21 1371.04 197.364  23
   1  11 -21 1952.26 159.444  11
  -1  11  21 1504.57 162.156  21
   1  11 -21 1858.28 146.415  15
   1 -11  21 1713.41 185.365  25
  -1  11  20 7742.45 392.315  23
  -1  11  20 7971.15 371.017  16
  -1  11  20 7376.33 355.358  14
   1  11 -20 7979.94 304.180  15
   1 -11  20 7203.43 356.523  28
   1  11 -20 7877.83 323.828  11
  -1  11  20 7072.69 321.623  21
   1 -11  20 7008.95 338.386  25
   1  11 -19 1276.62 166.499  11
  -1  11  19 1329.25 212.713  23
  -1  11  19 1639.70 208.471  16
  -1  11  19 1358.39 196.252  14
   1  11 -19 1389.80 157.661  15
  -1  11  19 1343.17 176.283  21
   1 -11  19 1368.14 192.745  25
   1 -11  19 1266.71 184.090  28
  -1  11  19 1147.35 171.392  19
  -1  11  18 4941.30 309.521  17
  -1  11  18 5239.49 332.132  16
  -1  11  18 5178.64 299.449  21
   1 -11  18 5823.54 333.290  25
  -1  11  18 5932.48 371.134  23
   1  11 -18 6489.91 309.333  15
   1  11 -18 5936.39 309.686  11
  -1  11  18 6116.14 313.779  19
  -1  11  18 4940.76 325.796  14
   1 -11  18 5639.39 336.235  28
   1 -11  17 43.6925 126.535  28
  -1  11  17 114.326 168.308  23
   1  11 -17 18.7884 112.749  15
  -1  11  17 171.481 137.647  17
  -1  11  17 125.099 131.734  19
  -1  11  17 155.815 154.779  16
  -1  11  17 65.9221 127.823  21
   1  11 -17 153.084 134.211  11
  -1  11  17 35.7332 148.853  14
   1 -11  17 101.604 143.181  25
   1 -11  16 26579.4 756.840  28
   1  11 -16 27898.8 729.547  11
  -1  11  16 28437.2 820.536  23
  -1  11  16 28535.8 723.156  21
  -1  11  16 28455.4 780.716  14
   1  11 -16 30746.0 733.696  15
  -1  11  16 26963.0 779.566  16
   1 -11  16 28112.3 749.507  25
  -1  11  16 30494.0 713.105  19
  -1  11  16 26833.1 758.461  17
  -1  11  15 5618.36 354.691  17
  -1  11  15 5360.43 341.905  14
  -1  11  15 4930.92 346.994  16
  -1  11  15 5976.79 313.246  19
   1  11 -15 6231.82 332.315  15
   1 -11  15 5389.04 330.186  25
   1 -11  15 5175.29 331.870  28
   1  11 -15 5163.36 321.369  11
  -1  11  15 5434.50 310.631  21
  -1  11  15 5073.82 359.622  23
   1 -11  14 1232.34 188.183  28
  -1  11  14 909.799 183.041  16
   1  11 -14 1262.26 182.500  15
  -1  11  14 816.789 192.225  23
  -1  11  14 1091.30 196.235  17
   1  11 -14 972.649 175.006  11
  -1  11  14 619.555 141.667  20
  -1  11  14 742.460 155.839  21
   1 -11  14 877.439 179.417  25
  -1  11  14 1050.98 195.403  14
  -1  11  14 967.606 162.813  19
   1  11 -13 2722.54 237.731  11
  -1  11  13 2510.57 264.277  23
  -1  11  13 2416.32 210.951  19
   1 -11  13 2559.67 241.871  28
  -1  11  13 2810.29 266.934  17
  -1  11  13 2236.76 251.687  16
  -1  11  13 2167.22 203.262  20
   1  11 -13 2636.06 236.211  15
  -1  11  13 2494.18 221.721  21
   1 -11  13 2375.18 234.385  25
  -1  11  13 2536.32 251.404  14
  -1  11  12 11243.1 492.689  23
  -1  11  12 9718.11 397.501  20
   1  11 -12 10709.7 438.192  15
  -1  11  12 11536.5 424.511  19
  -1  11  12 10856.5 424.399  21
   1 -11  12 10702.1 447.999  28
   1 -11  12 10281.8 430.396  25
  -1  11  12 10088.1 467.346  16
   1  11 -12 10436.9 433.889  11
  -1  11  12 11127.4 392.707  26
  -1  11  12 9943.43 465.654  17
  -1  11  12 10199.2 455.019  14
  -1  11  11 3194.95 275.816  23
  -1  11  11 3440.23 234.841  26
   1  11 -11 3281.82 252.489  15
  -1  11  11 2321.28 214.125  20
  -1  11  11 3043.39 276.924  16
  -1  11  11 3158.35 238.348  21
   1 -11  11 3382.11 258.165  25
  -1  11  11 3017.85 229.531  19
  -1  11  11 3249.30 281.587  17
   1  11 -11 3318.14 252.660  11
  -1  11  11 2701.63 249.995  14
   1  11 -10 8381.24 779.787   8
  -1  11  10 8417.66 343.013  26
   1 -11  10 7997.80 365.785  25
  -1  11  10 7244.79 370.999  14
  -1  11  10 7938.21 364.318  20
   1 -11  10 7754.44 739.686   9
  -1  11  10 8217.36 346.836  19
  -1  11  10 7108.63 754.365  10
  -1  11  10 7696.70 745.789   1
  -1  11  10 7325.82 387.403  16
  -1  11  10 7837.61 402.347  23
   1  11 -10 7810.32 367.928  11
   1  11 -10 7562.64 362.938  12
   1  11 -10 8615.52 383.653  15
   1  11  -9 1939.03 201.178  11
   1  11  -9 2157.12 468.061   2
  -1  11   9 1665.31 205.661  16
   1  11  -9 2480.40 457.463   8
  -1  11   9 1685.48 362.529   3
   1  11  -9 1911.01 198.983  15
  -1  11   9 1621.31 372.498   1
   1 -11   9 1953.04 420.962   9
  -1  11   9 2076.53 186.612  19
  -1  11   8 1580.91 331.074   2
   1  11  -8 1489.00 374.214   8
  -1  11   8 1593.64 347.585   3
   1  11  -8 1842.31 387.773   2
   1 -11   8 1730.55 374.410   9
  -1  11   8 1383.65 338.589   1
  -1  11   7 7082.78 647.467   1
  -1  11   7 8119.09 655.272   2
   1  11  -7 7458.59 702.394   2
  -1  11   7 7566.91 664.456   3
   1 -11   7 8078.05 718.888   9
  -1 -11  -7 7449.91 693.495   9
   1  11  -7 7898.66 733.348   8
   1  11  -6 9385.14 773.308   2
   1  11  -6 9041.52 759.837   8
  -1  11   6 8908.81 710.286   3
   1 -11   6 8975.92 743.165   9
  -1  11   6 8684.74 689.305   1
  -1 -11  -6 8454.04 761.108   9
  -1  11   6 9253.34 697.388   2
   1  11  -5 5021.43 562.513   2
  -1  11   5 5117.83 558.548   3
  -1  11   5 5121.20 532.916   2
   1  11  -5 5355.41 592.377   8
   1 -11   5 5170.83 563.151   9
  -1 -11  -5 4808.16 564.742   9
   1  11  -4 8965.26 720.106   2
  -1 -11  -4 9174.84 766.087   9
   1  11  -4 9286.05 755.914   8
  -1  11   4 8173.83 674.995   3
   1 -11   4 8801.25 707.858   9
  -1  11   4 9997.66 719.868   2
   1 -11   3 20526.6 1053.88   9
   1  11  -3 20927.0 956.906   3
  -1  11   3 22212.5 1062.03   2
  -1  11   3 23261.2 1120.60   3
   1  11  -3 21333.2 1122.86   8
  -1 -11  -3 20475.3 1135.75   9
   1  11  -3 21419.7 1084.87   2
   1  11  -2 1842.64 343.841   4
  -1  11   2 1844.09 351.709   2
   1  11  -2 1947.33 319.592   3
  -1 -11  -2 1946.32 401.102   9
   1 -11   2 2356.87 411.727   9
  -1  11   2 1746.88 340.113   3
   1  11  -2 1544.16 347.431   8
   1  11  -2 1900.97 352.929   2
  -1 -11  -1 1714.14 370.466   9
  -1  11   1 1983.34 364.645   2
   1  11  -1 1661.60 306.073   3
  -1  11   1 1672.68 337.223   3
   1  11  -1 1686.51 329.938   2
   1  11  -1 1448.10 335.528   8
   1  11  -1 1306.17 307.837   4
   1  11   0 3113.42 445.200   8
   1  11   0 3422.02 443.409   2
  -1 -11   0 2837.97 461.881   9
   1  11   0 2715.41 384.510   3
  -1  11   0 3035.47 423.722   3
  -1  11   0 3413.24 437.860   2
   1  11   0 2703.76 398.037   4
  -1  11  -1 1454.47 333.205   3
   1  11   1 1882.81 322.242   3
   1  11   1 1318.52 319.166   4
   1  11   1 1840.95 334.953   2
   1  11   1 1756.00 349.763   8
  -1 -11   1 1731.98 373.578   9
  -1  11  -1 1552.28 340.235   2
   1  11   2 1796.10 315.731   3
  -1  11  -2 2115.13 371.484   3
  -1  11  -2 2293.65 399.200   2
  -1 -11   2 2300.04 463.541   9
  -1  11  -2 2006.96 382.636   8
   1  11   2 2117.34 361.220   8
   1  11   2 2441.28 377.721   2
   1  11   2 1619.76 352.546   4
  -1 -11   3 19380.9 1136.12   9
  -1  11  -3 22887.1 1134.82   2
  -1  11  -3 23498.6 1153.40   8
  -1  11  -3 21211.2 1060.39   3
   1  11   3 20157.3 999.943   8
   1  11   3 23241.8 1048.07   2
   1  11   3 20744.4 1096.37   4
   1  11   3 21690.4 1018.88   3
  -1 -11   4 9380.93 797.358   9
   1  11   4 8716.15 662.503   3
  -1  11  -4 9415.26 713.846   3
   1  11   4 9779.15 774.312   4
  -1  11  -4 10161.4 779.182   2
   1  11   4 9558.27 680.735   2
  -1  11  -4 9799.63 762.792   8
   1  11   4 8430.54 633.194   8
  -1  11  -5 5468.53 590.928   8
  -1  11  -5 5582.02 559.456   3
   1  11   5 5335.25 538.240   3
   1  11   5 5293.59 593.158   4
   1  11   5 5578.50 525.215   2
  -1 -11   5 5074.83 649.808   9
  -1  11  -5 5458.32 599.194   2
  -1  11  -6 9027.12 763.066   2
   1  11   6 8449.67 639.959   2
   1  11   6 7807.92 646.420   3
  -1  11  -6 8146.01 678.896   3
   1  11   6 8518.44 734.824   4
  -1 -11   6 8561.03 796.288   9
  -1  11  -6 9297.24 768.211   8
  -1  11  -7 7735.09 732.811   2
   1  11   7 7255.42 709.799   4
  -1 -11   7 7766.98 767.576   9
   1  11   7 8649.62 691.566   3
  -1  11  -7 8091.59 726.812   8
  -1  11  -7 7260.85 649.669   3
   1  11   7 7832.13 626.299   2
   1  11   8 1244.87 300.174   2
  -1  11  -8 1489.24 384.894   2
   1  11   8 1906.07 430.064   4
  -1 -11   8 1681.63 433.702   9
   1  11   8 2080.42 374.288   3
  -1  11  -9 1784.30 189.185  15
   1  11   9 1988.47 231.500  17
  -1  11  -9 1781.53 185.322  11
   1  11   9 1530.30 185.821  20
   1  11   9 1560.37 210.895  23
   1  11   9 2050.71 426.786   4
  -1  11  -9 1858.78 433.788   2
  -1 -11   9 2049.07 475.892   9
  -1  11 -10 7978.59 364.971  11
   1  11  10 6993.04 356.851  20
   1  11  10 7808.02 328.563  26
   1  11  10 8255.68 339.332  19
  -1 -11  10 8271.47 380.936  25
   1  11  10 7994.07 410.440  23
  -1 -11  10 7056.53 757.469   9
   1  11  10 7604.71 390.057  16
   1  11  10 8378.13 396.656  14
   1  11  10 7399.42 410.161  17
  -1  11 -10 7965.51 365.076  15
  -1 -11  11 3428.88 257.435  25
  -1  11 -11 3332.00 247.289  15
   1  11  11 3155.54 282.831  23
   1  11  11 3228.94 281.595  16
   1  11  11 3310.61 231.408  19
   1  11  11 3084.82 267.532  14
  -1  11 -11 3135.33 244.586  11
   1  11  11 2832.03 245.629  20
   1  11  11 3095.44 286.663  17
  -1  11 -12 9649.89 412.531  11
  -1  11 -12 10818.5 432.219  15
   1  11  12 10910.6 470.363  14
   1  11  12 10911.3 401.089  19
   1  11  12 9852.77 458.392  16
   1  11  12 10123.7 477.441  23
   1  11  12 10598.6 494.256  17
  -1 -11  12 10936.3 451.065  25
   1  11  12 10475.2 429.246  20
  -1  11 -13 2500.60 228.742  11
   1  11  13 2497.41 254.555  16
   1  11  13 2638.22 239.087  20
  -1  11 -13 2800.44 235.150  15
   1  11  13 2968.52 268.581  14
   1  11  13 2597.98 272.219  23
   1  11  13 2804.92 277.520  17
  -1 -11  13 2457.65 239.237  25
   1  11  13 2618.08 218.094  19
   1  11  14 973.983 168.075  20
   1  11  14 928.684 156.734  19
  -1 -11  14 1092.50 192.950  25
  -1 -11  14 924.272 170.731  28
   1  11  14 869.541 198.201  16
   1  11  14 1101.13 212.155  17
  -1  11 -14 1210.83 184.372  15
  -1  11 -14 989.552 176.213  11
   1  11  14 1114.43 209.828  14
   1  11  14 883.999 205.973  23
   1  11  15 5716.41 312.400  20
   1  11  15 5229.49 346.204  16
  -1  11 -15 6225.12 331.843  15
   1  11  15 6064.05 311.742  19
  -1 -11  15 5422.36 339.998  25
   1  11  15 6194.38 369.345  14
   1  11  15 5417.03 375.070  17
   1  11  15 6043.12 388.394  23
  -1 -11  15 5576.46 336.456  28
  -1  11 -15 5450.73 324.544  11
  -1  11 -16 28754.2 729.737  11
   1  11  16 29108.8 696.179  19
  -1 -11  16 27827.6 764.014  28
   1  11  16 27400.4 788.318  16
   1  11  16 27799.0 819.311  17
   1  11  16 29046.1 789.927  14
  -1  11 -16 30666.8 739.717  15
  -1 -11  16 26922.4 748.813  25
   1  11  16 27407.5 809.362  23
   1  11  17 209.216 155.423  16
  -1 -11  17 104.973 145.854  25
  -1  11 -17 11.5879 123.523  11
   1  11  17 199.544 160.194  23
   1  11  17 217.210 161.946  14
  -1 -11  17 327.257 156.465  28
  -1  11 -17 112.172 125.908  15
   1  11  17 128.728 162.529  17
   1  11  17 187.649 129.185  19
   1  11  18 5215.40 351.829  17
  -1 -11  18 4878.90 315.206  28
  -1  11 -18 6050.05 304.284  15
   1  11  18 5063.51 345.690  23
   1  11  18 5481.99 293.984  19
   1  11  18 5195.13 327.571  14
   1  11  18 5264.22 340.170  16
  -1  11 -18 5779.03 310.704  11
  -1 -11  18 5433.80 332.517  25
  -1  11 -19 1533.25 172.234  11
  -1 -11  19 1256.52 197.469  25
   1  11  19 997.125 165.711  14
   1  11  19 1414.70 197.971  16
  -1 -11  19 1218.78 188.382  28
   1  11  19 1746.41 223.519  17
   1  11  19 1038.54 188.873  23
  -1  11 -19 1425.58 162.732  15
  -1 -11  20 7557.20 354.395  25
  -1  11 -20 8271.48 320.822  15
   1  11  20 6698.03 295.029  21
  -1 -11  20 7378.72 359.313  28
   1  11  20 7486.98 353.016  14
   1  11  20 7271.96 374.072  23
   1  11  20 7358.10 374.339  17
  -1  11 -20 7741.26 322.404  11
   1  11  20 7688.98 373.540  16
   1  11  21 1412.81 188.060  23
  -1 -11  21 1664.40 184.778  25
   1  11  21 1818.65 191.282  16
   1  11  21 1466.50 171.454  14
  -1 -11  21 1528.58 176.885  28
   1  11  21 1408.01 187.354  17
  -1  11 -21 1702.73 152.330  11
  -1 -11  22 3708.15 229.557  25
   1  11  22 3198.73 234.709  23
   1  11  22 3243.55 210.957  14
  -1  11 -22 3751.24 187.108  11
  -1 -11  22 3256.10 192.731  17
   1  11  22 3647.08 230.734  16
  -1 -11  22 3604.07 227.238  28
   1  11  23 2427.30 182.085  23
   1  11  23 2816.06 176.634  14
  -1 -11  23 2816.39 188.219  25
  -1 -11  23 2867.91 190.000  28
  -1 -11  23 2200.97 145.272  17
   1  11  23 3223.09 202.222  16
   1  11  24 1700.42 145.955  23
  -1 -11  24 1855.57 140.466  25
   1  11  24 1646.43 121.153  14
  -1 -11  24 1843.24 143.250  28
  -1  12  23 849.746 120.288  23
   1 -12  23 905.030 111.064  25
  -1  12  23 919.477 111.476  14
   1 -12  23 933.338 108.803  17
  -1  12  22 223.090 97.8486  14
   1 -12  22 382.314 100.011  17
   1  12 -22 488.736 86.2036  11
  -1  12  22 339.793 88.9719  21
  -1  12  22 382.755 123.276  23
   1 -12  22 417.852 108.638  25
   1 -12  21 2431.48 190.763  25
  -1  12  21 2416.98 212.379  23
   1 -12  21 2413.38 190.154  28
   1  12 -21 2896.55 177.032  11
  -1  12  21 2484.06 195.838  14
  -1  12  21 2210.12 166.690  21
  -1  12  20 201.624 100.312  21
   1  12 -20 142.671 102.991  11
  -1  12  20 516.140 152.914  16
   1 -12  20 75.5057 112.143  25
   1 -12  20 180.697 120.365  28
  -1  12  20 223.977 150.991  23
  -1  12  20 180.960 131.021  14
   1  12 -20 118.812 85.5348  15
  -1  12  19 1193.19 198.319  16
  -1  12  19 756.297 173.924  23
   1 -12  19 1006.75 166.665  25
   1  12 -19 1069.22 138.890  15
  -1  12  19 1056.42 171.771  14
  -1  12  19 816.359 150.245  19
   1 -12  19 883.724 156.011  28
  -1  12  19 970.602 144.576  21
   1  12 -19 1075.72 150.068  11
   1 -12  18 3080.43 244.034  28
   1  12 -18 3416.38 223.897  15
  -1  12  18 3171.33 258.249  14
   1 -12  18 2944.73 244.824  25
  -1  12  18 3430.67 237.954  19
  -1  12  18 2895.63 270.062  23
   1  12 -18 3428.54 240.885  11
  -1  12  18 3662.77 237.242  21
  -1  12  18 3246.47 272.498  16
  -1  12  17-19.6180 137.546  14
   1 -12  17 6.89674 134.678  25
   1  12 -17-23.9172 127.175  11
  -1  12  17 69.9768 164.052  23
   1  12 -17 15.6736 114.891  15
  -1  12  17 147.688 132.957  19
  -1  12  17 65.6992 153.363  16
   1 -12  17-17.8145 112.042  28
  -1  12  17 38.5964 111.895  21
   1  12 -16 2891.39 246.402  11
  -1  12  16 2979.93 263.898  14
  -1  12  16 2702.74 221.897  21
   1  12 -16 3282.31 245.825  15
   1 -12  16 2429.82 234.264  25
   1 -12  16 2532.91 230.358  28
  -1  12  16 2690.57 273.051  23
  -1  12  16 2834.92 261.698  16
  -1  12  16 3021.80 235.089  19
   1 -12  15 2606.25 241.957  25
   1  12 -15 2487.63 234.188  11
  -1  12  15 2757.36 224.964  20
   1 -12  15 2327.98 228.626  28
   1  12 -15 2444.65 219.426  15
  -1  12  15 2373.94 256.828  16
  -1  12  15 2422.29 249.815  14
  -1  12  15 2151.65 208.180  21
  -1  12  15 2502.77 221.925  19
  -1  12  15 2463.18 269.041  23
  -1  12  14 5376.10 356.971  16
  -1  12  14 5435.94 348.873  14
   1 -12  14 4792.04 303.050  28
   1  12 -14 5211.06 316.100  11
  -1  12  14 4963.06 352.091  23
  -1  12  14 5437.00 305.931  19
   1  12 -14 5906.04 327.926  15
  -1  12  14 4471.65 285.724  20
  -1  12  14 5132.93 294.031  21
   1 -12  14 4913.63 311.393  25
  -1  12  13 6238.49 330.155  20
  -1  12  13 6972.24 384.687  14
  -1  12  13 6642.54 394.605  16
   1  12 -13 7647.17 372.004  15
  -1  12  13 6386.39 302.710  26
  -1  12  13 7208.06 343.343  19
   1  12 -13 6699.39 354.559  11
  -1  12  13 6932.72 339.502  21
   1 -12  13 6691.77 354.986  25
  -1  12  13 6540.26 393.676  23
  -1  12  12 7084.01 357.150  20
  -1  12  12 7539.64 398.671  14
  -1  12  12 7307.47 408.830  16
   1  12 -12 7601.67 377.713  11
   1  12 -12 7749.61 370.718  15
   1 -12  12 7462.53 367.879  25
  -1  12  12 7540.48 350.750  21
  -1  12  12 7615.62 336.422  26
  -1  12  12 6976.50 401.961  23
  -1  12  12 7903.08 359.208  19
   1  12 -11 8126.47 383.064  11
  -1  12  11 7694.11 416.831  16
  -1  12  11 8490.74 412.225  14
  -1  12  11 8751.74 371.175  19
  -1  12  11 8959.02 369.123  26
   1 -12  11 8396.49 383.476  25
  -1  12  11 7506.78 365.347  20
   1  12 -11 8211.03 384.255  15
  -1  12  11 8152.24 424.282  23
  -1  12  10 1068.63 189.123  23
  -1  12  10 1163.49 183.759  14
   1 -12  10 1256.54 180.797  25
   1  12 -10 1158.54 175.762  15
   1  12 -10 883.230 167.935  11
  -1  12  10 1595.90 193.856  26
  -1  12  10 1048.75 165.934  19
  -1  12  10 590.810 146.957  20
  -1  12  10 1063.28 198.830  16
  -1  12   9 871.951 170.452  14
   1  12  -9 987.956 172.364  11
  -1  12   9 418.992 147.743  20
  -1  12   9 865.040 186.499  23
  -1  12   9 902.668 164.726  26
  -1  12   9 729.927 173.838  16
  -1  12   9 892.120 155.763  19
   1  12  -9 874.386 165.044  15
  -1  12   8 15484.5 533.346  14
   1  12  -8 16405.5 528.268  11
  -1  12   8 15232.5 526.258  20
   1 -12   8 15262.3 1024.72   9
  -1  12   8 17002.1 510.032  19
  -1  12   8 17027.0 504.230  26
   1  12  -8 16637.9 539.171  15
  -1  12   8 16866.9 591.589  16
  -1  12   8 15476.0 558.053  23
   1  12  -7 15776.1 1057.14   2
  -1  12   7 17307.5 1049.76   3
   1  12  -7 15860.9 1070.60   8
   1  12  -7 15577.9 504.747  11
  -1  12   7 16754.7 994.562   2
   1  12  -7 16414.5 531.898  15
  -1  12   7 16064.0 532.130  20
  -1  12   7 16317.9 497.258  19
  -1  12   7 15500.4 549.201  23
  -1  12   7 15508.6 526.345  14
  -1  12   7 15759.3 563.119  16
  -1  12   7 16283.1 499.306  26
   1  12  -6 10984.6 890.820   8
   1  12  -6 11806.5 898.585   2
   1  12  -6 11332.6 433.517  15
  -1  12   6 12792.3 865.283   2
  -1  12   6 10613.4 434.424  20
  -1  12   6 11185.7 407.393  19
  -1  12   6 11189.9 842.494   3
  -1  12   6 11581.5 409.677  26
   1  12  -5 1789.69 402.912   2
  -1 -12  -5 1400.77 388.951   9
   1  12  -5 1359.18 371.913   8
  -1  12   5 1448.80 352.248   3
  -1  12   5 1356.14 314.399   2
   1  12  -4 19545.0 1107.71   2
   1  12  -4 20007.9 1160.73   8
  -1 -12  -4 17420.4 1131.16   9
  -1  12   4 20523.5 1114.74   3
  -1  12   4 19760.5 1066.37   2
   1  12  -3 5118.96 603.195   8
  -1  12   3 4997.79 556.112   3
  -1 -12  -3 4462.44 595.899   9
   1  12  -3 5727.78 609.449   2
  -1  12   3 5675.17 588.509   2
   1  12  -2 9252.61 775.843   8
  -1  12   2 9176.15 742.106   3
   1  12  -2 8823.26 726.585   2
  -1  12   2 9970.48 767.809   2
  -1 -12  -2 7279.63 725.886   9
   1  12  -1 1065.15 303.214   2
  -1 -12  -1 775.124 331.132   9
  -1  12   1 788.815 249.716   3
   1  12  -1 1199.78 302.521   3
   1  12  -1 1301.30 347.834   4
   1  12  -1 814.648 285.618   8
  -1  12   1 862.992 277.085   2
  -1 -12   0 577.911 278.955   9
   1  12   0 1083.84 308.473   8
  -1  12   0 989.379 291.139   2
   1  12   0 877.174 245.620   3
   1  12   0 1121.87 300.602   2
   1  12   0 1170.33 312.266   4
  -1  12   0 1087.31 303.376   3
   1  12   1 781.154 276.891   4
  -1  12  -1 1305.13 338.414   2
  -1 -12   1 1246.83 405.763   9
   1  12   1 682.988 245.595   2
  -1  12  -1 1443.48 335.954   3
   1  12   1 1402.52 348.427   8
   1  12   1 1108.76 281.192   3
   1  12   2 8501.97 673.518   3
   1  12   2 9943.35 734.411   2
  -1  12  -2 9268.43 740.070   3
  -1 -12   2 8988.01 817.263   9
   1  12   2 8834.54 707.542   8
   1  12   2 8781.78 747.052   4
  -1  12  -2 8850.38 742.857   2
   1  12   3 5044.22 533.029   2
  -1  12  -3 4816.77 550.411   3
   1  12   3 5133.77 534.890   3
   1  12   3 4464.68 560.186   4
  -1  12  -3 4971.21 586.017   2
   1  12   3 4787.07 531.613   8
  -1 -12   3 4670.03 626.818   9
   1  12   4 19177.9 1014.95   2
   1  12   4 18295.5 1000.68   3
  -1  12  -4 19098.1 1061.23   3
  -1 -12   4 18939.2 1186.95   9
  -1  12  -4 20990.5 1178.51   2
   1  12   4 18783.8 1113.98   4
   1  12   5 1620.98 340.656   2
   1  12   5 1387.79 380.198   4
  -1 -12   5 1360.43 416.305   9
  -1  12  -5 1310.64 323.852   3
   1  12   5 1557.78 345.298   3
  -1  12  -5 1622.29 395.069   2
  -1  12  -6 11331.2 838.683   3
   1  12   6 11634.3 823.640   3
  -1 -12   6 12770.6 999.288   9
   1  12   6 10759.6 880.793   4
   1  12   6 11087.4 780.009   2
   1  12   6 10593.3 437.930  20
  -1  12  -6 12283.6 930.325   2
  -1  12  -7 15796.4 500.532  11
   1  12   7 15921.6 491.609  26
   1  12   7 15615.2 563.577  23
   1  12   7 15406.9 544.654  16
  -1  12  -7 16100.9 512.412  15
   1  12   7 17303.0 1015.70   3
   1  12   7 17228.9 494.627  19
  -1 -12   7 16098.3 1115.44   9
   1  12   7 17048.1 958.463   2
   1  12   7 16364.9 541.313  14
   1  12   7 14730.8 1041.00   4
  -1  12  -7 16822.2 1102.22   2
   1  12   7 15211.2 531.490  20
   1  12   8 16349.0 572.131  16
   1  12   8 17547.8 984.920   2
   1  12   8 17106.7 496.856  19
   1  12   8 15760.2 542.332  20
   1  12   8 16123.3 492.933  26
  -1  12  -8 15638.3 508.904  11
   1  12   8 16207.3 579.831  23
  -1 -12   8 16180.6 523.251  25
  -1  12  -8 17549.9 538.400  15
   1  12   8 15703.5 546.266  14
   1  12   9 777.393 177.854  23
  -1  12  -9 861.878 154.387  15
   1  12   9 772.038 145.969  19
   1  12   9 834.816 163.587  20
   1  12   9 1043.91 184.935  14
   1  12   9 793.838 146.934  26
   1  12   9 929.500 181.720  16
  -1  12  -9 948.003 162.055  11
  -1 -12   9 948.353 150.611  25
   1  12  10 1290.71 224.869  17
   1  12  10 965.365 178.961  20
  -1  12 -10 1181.23 179.229  11
   1  12  10 1195.01 210.488  16
  -1 -12  10 1142.53 173.550  25
  -1  12 -10 1334.96 181.955  15
   1  12  10 1357.42 207.498  23
   1  12  10 1146.47 188.406  14
   1  12  10 1195.36 166.658  19
   1  12  10 739.701 136.346  26
  -1  12 -11 8251.39 379.270  11
   1  12  11 8242.88 420.776  16
   1  12  11 8280.06 442.341  17
   1  12  11 8880.31 425.507  14
   1  12  11 8764.98 445.323  23
  -1 -12  11 8477.57 395.960  25
  -1  12 -11 9274.41 402.324  15
   1  12  11 8915.47 366.033  19
   1  12  11 8012.98 386.194  20
   1  12  12 7084.30 398.363  16
   1  12  12 7891.57 433.405  23
   1  12  12 7786.83 403.674  14
   1  12  12 7365.09 430.639  17
  -1  12 -12 7893.81 375.691  15
   1  12  12 7272.41 373.464  20
  -1 -12  12 7825.72 384.231  25
   1  12  12 7999.96 348.032  19
  -1  12 -12 8498.80 388.774  11
   1  12  13 7050.22 417.649  17
  -1  12 -13 6888.52 353.297  15
   1  12  13 6881.49 355.521  20
   1  12  13 6408.11 399.442  23
   1  12  13 6503.42 376.128  14
   1  12  13 6789.05 394.648  16
  -1 -12  13 6688.59 363.367  25
  -1  12 -13 6879.33 348.494  11
   1  12  13 7318.74 334.818  19
   1  12  14 4690.19 336.124  16
  -1 -12  14 4926.84 320.424  25
   1  12  14 5376.44 287.998  19
  -1  12 -14 4962.00 306.505  11
   1  12  14 4602.07 346.172  23
   1  12  14 5270.22 311.857  20
   1  12  14 4913.74 353.572  17
  -1  12 -14 5404.64 314.715  15
   1  12  14 5454.01 351.584  14
   1  12  15 2622.85 276.937  17
   1  12  15 2423.63 249.024  14
  -1 -12  15 2221.43 221.527  28
   1  12  15 2665.88 272.438  23
   1  12  15 1736.89 184.385  20
  -1  12 -15 2331.32 224.351  11
   1  12  15 2427.52 209.405  19
  -1  12 -15 2876.20 237.027  15
  -1 -12  15 2411.98 238.372  25
   1  12  15 2279.61 244.785  16
  -1 -12  16 2590.22 226.444  28
   1  12  16 2994.93 227.354  19
   1  12  16 2606.73 257.611  16
   1  12  16 2674.32 271.018  17
  -1  12 -16 3160.08 244.087  15
  -1 -12  16 2854.55 249.969  25
   1  12  16 2536.11 253.390  14
   1  12  16 2851.02 288.086  23
  -1  12 -16 2925.21 243.095  11
   1  12  16 2203.03 197.946  20
  -1 -12  17-48.3132 110.317  28
  -1  12 -17 83.0142 121.882  11
   1  12  17-120.510 158.746  16
   1  12  17 38.4700 138.336  14
   1  12  17 122.328 118.921  19
   1  12  17 156.178 164.525  23
  -1 -12  17-73.2405 145.106  25
  -1  12 -17 2.13321 120.828  15
   1  12  17 110.678 149.385  17
   1  12  18 2796.76 260.951  23
   1  12  18 2954.80 265.171  17
   1  12  18 3452.50 234.531  19
  -1  12 -18 2951.88 225.890  11
   1  12  18 3022.86 251.632  14
   1  12  18 3014.16 261.313  16
  -1 -12  18 2888.17 235.529  28
  -1  12 -18 3680.41 240.115  15
  -1 -12  18 3219.31 255.348  25
   1  12  19 1008.08 187.684  23
  -1 -12  19 860.326 147.818  28
   1  12  19 1066.14 175.034  14
  -1  12 -19 824.454 144.319  11
  -1  12 -19 897.394 136.987  15
  -1 -12  19 1007.10 173.358  25
   1  12  19 744.648 166.767  16
   1  12  20 267.635 137.388  16
  -1  12 -20 204.602 102.545  11
   1  12  20 119.562 109.784  14
  -1 -12  20 260.259 125.252  25
   1  12  20 284.432 140.181  23
  -1 -12  20 303.176 115.504  28
  -1 -12  21 2523.91 190.423  28
   1  12  21 2632.14 228.464  16
   1  12  21 2385.42 208.150  23
  -1  12 -21 2874.35 178.658  11
  -1 -12  21 2300.62 189.054  25
   1  12  21 2406.24 194.045  14
  -1  12 -22 358.278 82.4085  11
  -1 -12  22 407.050 95.7795  28
   1  12  22 419.853 115.928  16
   1  12  22 245.251 108.985  23
  -1 -12  22 222.113 76.4288  17
   1  12  22 353.633 97.2313  14
  -1 -12  22 316.988 104.416  25
   1  12  23 843.039 112.925  23
   1  12  23 1150.64 113.032  14
  -1 -12  23 976.708 105.357  28
  -1 -12  23 986.340 114.121  25
  -1  13  22 89.5205 89.8508  23
   1 -13  22 336.076 82.3782  17
   1  13 -22 273.235 65.9282  11
  -1  13  22 82.4078 78.7614  14
   1 -13  22 141.095 75.8919  25
  -1  13  21 504.406 122.344  23
   1 -13  21 378.458 99.0657  25
  -1  13  21 621.727 115.613  14
   1 -13  21 612.687 106.774  17
   1  13 -21 654.192 93.3405  11
  -1  13  20 3314.97 217.048  14
  -1  13  20 3344.44 233.535  23
   1  13 -20 3385.44 192.190  11
   1 -13  20 3152.36 202.157  25
   1  13 -20 3660.43 186.142  15
  -1  13  20 2951.91 175.110  21
   1  13 -19 626.138 111.466  15
  -1  13  19 593.878 159.915  23
   1  13 -19 580.356 119.632  11
  -1  13  19 574.020 106.971  21
   1 -13  19 422.522 123.601  25
  -1  13  19 410.977 135.538  14
   1 -13  18 1040.16 158.452  25
  -1  13  18 1477.36 200.683  16
  -1  13  18 1005.59 154.059  19
   1  13 -18 1078.15 139.876  15
   1 -13  18 857.104 136.448  28
  -1  13  18 1117.87 188.645  23
   1  13 -18 1090.62 151.544  11
  -1  13  18 1074.30 137.014  21
  -1  13  18 1002.87 172.832  14
  -1  13  17 3455.07 233.409  19
  -1  13  17 3422.65 280.763  23
  -1  13  17 3620.00 282.900  16
  -1  13  17 3027.31 211.473  21
  -1  13  17 3443.40 265.020  14
   1  13 -17 3589.46 233.034  15
   1  13 -17 3382.49 236.729  11
   1 -13  17 2983.21 224.394  28
   1 -13  17 2988.21 230.739  25
   1 -13  16 1727.90 183.543  28
  -1  13  16 2074.86 224.872  14
   1 -13  16 2015.69 201.511  25
  -1  13  16 1583.55 165.307  21
  -1  13  16 2304.34 203.389  19
   1  13 -16 2065.20 207.314  11
  -1  13  16 1725.99 225.931  23
   1  13 -16 2204.50 203.420  15
  -1  13  16 1773.99 227.007  16
  -1  13  15 600.567 173.083  14
  -1  13  15 810.780 190.663  16
  -1  13  15 601.701 171.427  23
  -1  13  15 806.517 165.536  20
   1  13 -15 697.816 153.237  15
   1  13 -15 762.224 163.994  11
   1 -13  15 815.649 164.263  25
  -1  13  15 656.407 131.261  21
  -1  13  15 728.879 158.605  19
  -1  13  14 3626.19 301.938  23
  -1  13  14 3127.76 274.607  14
  -1  13  14 3623.12 251.967  19
  -1  13  14 3499.03 254.905  20
   1  13 -14 3265.04 259.386  11
   1 -13  14 3061.63 245.692  25
  -1  13  14 3716.94 306.274  16
   1  13 -14 3442.31 259.162  15
   1 -13  13 6343.65 337.224  25
   1  13 -13 7065.74 366.271  15
  -1  13  13 6840.09 315.673  26
  -1  13  13 6914.91 381.948  14
  -1  13  13 6941.58 340.021  19
  -1  13  13 6100.79 328.289  20
  -1  13  13 6757.10 393.678  23
   1  13 -13 6568.56 350.131  11
  -1  13  13 6959.92 397.387  16
   1  13 -12 6741.62 350.669  11
  -1  13  12 5672.40 323.424  20
   1 -13  12 7034.30 348.192  25
  -1  13  12 6061.52 304.298  26
  -1  13  12 6970.52 404.967  23
  -1  13  12 7284.24 346.225  19
  -1  13  12 6277.12 386.361  16
   1  13 -12 6938.83 359.597  15
  -1  13  12 6785.14 374.420  14
   1 -13  11 6448.72 334.575  25
  -1  13  11 6519.66 384.294  23
   1  13 -11 6862.44 354.531  15
   1  13 -11 6493.61 351.582  11
  -1  13  11 6620.89 372.154  14
  -1  13  11 6084.89 334.016  20
  -1  13  11 6503.97 385.857  16
  -1  13  11 6626.94 322.116  26
  -1  13  11 7192.10 342.126  19
   1  13 -10 3994.83 275.511  11
  -1  13  10 4011.55 313.516  16
  -1  13  10 4419.79 275.886  26
  -1  13  10 4158.79 309.844  23
  -1  13  10 3848.94 289.124  14
  -1  13  10 3261.02 255.142  20
   1  13 -10 3851.34 274.562  15
  -1  13  10 4188.53 273.287  19
   1  13  -9 2259.05 220.710  11
  -1  13   9 2340.81 216.483  19
  -1  13   9 1954.97 228.782  23
  -1  13   9 2298.73 237.126  14
   1  13  -9 2218.58 220.356  15
  -1  13   9 1458.10 193.783  20
  -1  13   9 2293.36 262.620  16
  -1  13   9 2465.05 215.373  26
  -1  13   8 540.582 143.608  14
  -1  13   8 151.957 176.951  20
  -1  13   8 432.282 168.158  23
  -1  13   8 440.878 173.166  16
   1  13  -8 442.670 136.385  11
   1  13  -8 399.881 121.712  26
  -1  13   8 429.683 141.151  19
  -1  13   8 305.137 132.061  26
   1  13  -8 381.902 141.371  15
   1  13  -7 220.368 119.732  26
  -1  13   7 570.358 188.310  16
   1  13  -7 342.969 142.189  15
  -1  13   7 232.056 122.340  19
  -1  13   7 264.451 131.528  14
  -1  13   7 215.560 135.148  23
   1  13  -7 218.836 122.355  11
  -1  13   7-1.96891 167.686  20
  -1  13   7 357.104 132.949  26
  -1  13   6 1228.11 207.853  16
   1  13  -6 1128.16 168.991  11
   1  13  -6 766.509 154.866  15
  -1  13   6 624.845 145.692  26
  -1  13   6 432.642 179.543  20
   1  13  -6 703.508 140.244  26
  -1  13   6 971.196 160.317  19
   1  13  -5 964.113 159.412  11
  -1  13   5 996.091 170.382  26
  -1  13   5 1035.01 166.857  19
   1  13  -5 945.075 168.381  15
   1  13  -5 865.774 157.954  26
  -1  13   5 654.958 154.437  20
   1  13  -4 20325.5 564.209  11
   1  13  -4 22394.9 612.655  15
   1  13  -4 20536.3 584.767  26
  -1  13   4 21239.7 583.772  26
  -1  13   4 20908.5 623.271  20
  -1  13   4 22012.4 594.002  19
   1  13  -4 19710.8 540.805  19
  -1  13   4 20801.3 544.022  22
  -1  13   3 10372.5 402.865  19
   1  13  -3 10228.5 407.300  26
   1  13  -3 9597.14 369.612  19
  -1  13   3 10324.6 403.851  26
   1  13  -3 10706.5 416.309  15
  -1  13   3 10009.7 421.960  20
  -1  13   3 10281.7 377.766  22
  -1  13   2 3659.74 247.394  19
   1  13  -2 4189.88 557.303   2
  -1  13   2 2947.79 243.821  20
  -1  13   2 3432.67 228.394  22
  -1  13   2 3333.73 237.268  26
   1  13  -2 3246.37 220.443  19
   1  13  -2 3427.39 243.308  15
  -1  13   2 3644.40 508.630   3
   1  13  -2 3521.28 250.567  26
   1  13  -2 4572.10 580.447   8
   1  13  -2 3518.84 263.325  20
   1  13  -1 3151.78 457.342   2
  -1  13   1 4512.53 561.920   2
  -1  13   1 3200.63 223.061  22
   1  13  -1 3628.23 518.693   8
  -1 -13  -1 3294.11 559.191   9
  -1  13   1 3204.35 232.754  19
  -1  13   1 2911.94 238.429  20
  -1  13   1 3077.99 230.004  26
  -1  13   1 3449.67 500.543   3
   1  13  -1 3728.43 265.501  20
   1  13  -1 3194.79 241.878  26
   1  13  -1 3212.63 220.332  19
   1  13   0 555.287 146.587  20
  -1  13   0 585.312 301.452   3
  -1  13   0 466.031 120.167  22
   1  13   0 296.861 132.050  26
  -1  13   0 413.512 296.465   2
  -1  13   0 315.231 122.219  26
  -1  13   0 406.815 120.512  19
   1  13   0 373.799 248.114   8
  -1 -13   0 81.6310 328.564   9
   1  13   0 532.062 295.742   4
   1  13   0 333.154 113.411  19
   1  13   0 364.010 265.535   2
  -1  13   0 209.050 142.884  20
   1  13   1 3340.46 480.056   2
   1  13   1 3357.42 506.704   4
   1  13   1 3598.39 228.546  19
   1  13   1 3194.71 453.163   3
   1  13   1 3575.78 250.477  26
   1  13   1 3878.22 528.215   8
  -1 -13   1 3202.73 562.377   9
  -1  13  -1 3093.19 237.362  20
  -1  13  -1 3575.89 533.262   2
   1  13   1 3493.54 256.200  20
  -1  13  -1 3154.20 232.138  19
  -1  13  -1 3527.75 243.546  26
  -1  13  -1 3789.29 532.363   3
  -1  13  -2 3602.75 249.067  19
  -1  13  -2 3240.38 476.451   3
   1  13   2 3188.94 453.676   3
   1  13   2 3712.65 541.068   4
   1  13   2 3381.36 266.091  23
   1  13   2 3497.15 253.084  26
   1  13   2 3519.21 231.771  19
  -1  13  -2 3371.99 240.514  26
  -1  13  -2 3500.73 254.937  20
   1  13   2 3755.71 507.166   8
   1  13   2 3462.63 266.961  20
  -1 -13   2 4045.01 614.997   9
   1  13   2 3413.62 483.078   2
   1  13   3 10531.8 446.756  23
   1  13   3 10518.6 802.518   3
  -1 -13   3 9412.83 893.316   9
   1  13   3 10280.6 411.362  26
   1  13   3 10260.4 431.864  20
  -1  13  -3 10427.3 821.113   3
   1  13   3 10184.6 381.227  19
   1  13   3 10780.8 804.659   2
  -1  13  -3 10580.7 400.469  26
  -1  13  -3 10337.5 387.612  15
   1  13   3 11314.0 905.971   4
  -1 -13   4 21129.1 1316.94   9
  -1  13  -4 20848.9 1165.85   3
   1  13   4 20910.9 642.573  23
   1  13   4 21203.9 633.667  20
  -1  13  -4 21659.8 570.707  11
  -1  13  -4 20359.6 562.651  26
   1  13   4 21295.1 558.331  19
  -1  13  -4 21251.0 580.440  15
   1  13   4 21093.2 599.661  26
  -1  13  -5 861.550 155.438  11
   1  13   5 924.798 180.221  23
  -1  13  -5 1253.92 173.802  15
   1  13   5 927.934 150.038  19
  -1  13  -5 921.423 159.922  26
   1  13   5 962.797 162.786  14
   1  13   5 946.801 192.978  20
   1  13   5 878.052 175.305  16
   1  13   5 1021.89 174.440  26
   1  13   6 1064.75 194.044  20
  -1  13  -6 930.763 159.937  15
  -1  13  -6 633.004 142.914  11
   1  13   6 941.821 161.706  14
   1  13   6 1198.46 199.238  23
   1  13   6 1040.17 156.647  19
   1  13   6 1035.33 170.754  26
   1  13   6 947.498 175.920  16
  -1  13  -6 898.776 149.184  26
   1  13   7 81.3858 136.834  26
   1  13   7 87.2344 147.141  23
  -1  13  -7 415.339 136.760  15
   1  13   7 423.712 142.616  14
   1  13   7 171.114 130.867  16
   1  13   7 273.609 119.076  19
   1  13   7 425.620 149.451  20
  -1  13  -7 319.321 125.918  11
  -1  13  -8 344.858 131.501  11
   1  13   8 395.365 149.463  23
   1  13   8 417.397 137.072  26
   1  13   8 484.061 156.294  20
   1  13   8 575.098 162.687  16
  -1  13  -8 321.275 124.894  15
   1  13   8 347.741 122.294  19
   1  13   8 518.189 152.900  14
  -1  13  -9 2365.93 216.108  15
   1  13   9 2145.44 228.383  14
   1  13   9 2478.06 204.899  19
  -1 -13   9 2141.73 220.824  25
   1  13   9 2293.27 241.823  20
  -1  13  -9 2280.01 218.405  11
   1  13   9 2047.84 228.614  16
   1  13   9 2395.14 208.676  26
   1  13   9 2151.73 248.595  23
  -1  13 -10 3803.01 267.834  11
   1  13  10 3818.37 248.257  26
   1  13  10 3998.20 317.405  23
   1  13  10 4146.96 300.432  20
  -1 -13  10 3915.99 270.873  25
  -1  13 -10 4126.20 283.503  15
   1  13  10 4020.18 308.230  16
   1  13  10 3856.61 284.893  14
   1  13  10 4657.16 269.696  19
   1  13  11 6556.97 313.908  26
  -1  13 -11 7107.71 353.263  15
   1  13  11 6520.89 373.099  14
  -1  13 -11 6528.73 348.848  11
   1  13  11 6480.49 380.577  16
   1  13  11 6659.60 397.145  23
  -1 -13  11 6565.01 347.387  25
   1  13  11 7184.91 370.110  20
   1  13  11 6899.01 328.068  19
   1  13  12 6737.22 387.747  16
  -1  13 -12 7037.89 354.178  15
   1  13  12 6834.23 368.691  20
   1  13  12 7127.49 328.845  19
  -1 -13  12 6533.53 352.801  25
   1  13  12 6570.50 393.492  23
   1  13  12 6606.54 371.349  14
  -1  13 -12 6946.06 352.636  11
   1  13  13 6719.64 389.383  16
  -1 -13  13 6594.13 353.738  25
  -1  13 -13 7338.48 357.035  15
   1  13  13 7109.77 326.148  19
  -1  13 -13 7118.98 358.611  11
   1  13  13 6622.03 396.688  23
   1  13  13 6494.45 354.499  20
   1  13  13 6727.05 377.664  14
   1  13  14 3564.56 301.442  23
   1  13  14 3446.20 299.010  16
   1  13  14 3491.27 281.444  14
  -1  13 -14 3402.48 259.752  11
  -1  13 -14 3610.73 257.928  15
   1  13  14 3064.13 239.197  20
  -1 -13  14 3631.10 271.438  25
   1  13  14 3461.54 237.981  19
  -1  13 -15 449.298 140.365  11
  -1  13 -15 766.150 159.312  15
   1  13  15 500.636 156.413  14
   1  13  15 226.246 124.727  20
  -1 -13  15 607.000 163.634  25
   1  13  15 657.431 142.554  19
   1  13  15 688.381 176.391  16
   1  13  15 670.462 183.315  23
  -1  13 -16 2142.22 212.188  11
   1  13  16 1972.78 219.314  14
  -1 -13  16 1963.23 207.361  25
   1  13  16 1371.90 164.508  20
   1  13  16 1883.77 227.452  16
   1  13  16 1683.32 222.367  23
   1  13  16 1943.01 184.772  19
  -1  13 -16 2241.39 205.874  15
   1  13  17 2922.46 244.678  14
  -1  13 -17 3631.60 239.491  15
   1  13  17 3400.00 222.650  19
  -1  13 -17 3260.56 198.439  22
   1  13  17 3205.43 273.536  23
  -1  13 -17 3362.42 237.671  11
   1  13  17 3355.04 269.164  16
  -1 -13  17 3415.11 248.058  25
  -1  13 -18 1008.85 147.611  11
  -1  13 -18 1050.12 143.965  15
  -1 -13  18 1087.80 160.392  25
   1  13  18 790.516 152.960  14
   1  13  18 1246.33 190.339  23
   1  13  18 1308.26 191.259  16
  -1 -13  18 1054.55 138.654  28
  -1  13 -19 472.711 112.767  11
   1  13  19 452.667 124.435  14
  -1  13 -19 455.188 106.755  15
  -1 -13  19 637.450 118.417  28
   1  13  19 370.357 142.909  23
  -1 -13  19 460.108 132.173  25
   1  13  19 480.584 144.385  16
   1  13  20 3849.58 243.248  16
   1  13  20 3176.01 215.115  14
  -1  13 -20 3528.38 199.460  11
  -1 -13  20 2927.80 183.455  28
   1  13  20 3438.57 231.247  23
  -1 -13  20 3523.28 216.576  25
  -1  13 -21 740.567 101.728  11
   1  13  21 529.484 114.238  14
  -1 -13  21 610.738 97.1155  17
  -1 -13  21 506.655 92.3975  28
  -1 -13  21 517.841 109.708  25
   1  13  21 583.947 124.939  23
   1  13  21 916.844 134.891  16
   1  13  22 241.083 79.9879  14
  -1  13 -22 288.503 64.9837  11
  -1 -13  22 348.289 84.8132  25
   1  13  22 208.949 85.4792  23
  -1  14  21 1495.96 126.441  14
   1 -14  21 1320.57 110.451  17
   1  14 -21 1610.83 108.237  11
   1 -14  21 1481.77 114.727  25
  -1  14  21 1312.23 129.341  23
   1  14 -20 1159.62 113.722  11
  -1  14  20 1006.39 134.086  23
   1 -14  20 910.083 114.320  25
  -1  14  20 1042.96 128.645  14
  -1  14  19 1554.63 159.970  14
  -1  14  19 1626.97 172.163  23
   1  14 -19 1802.35 139.570  15
   1 -14  19 1587.59 146.427  25
   1  14 -19 1616.40 142.783  11
   1  14 -19 1589.87 122.558  22
   1 -14  18 2037.71 177.383  25
   1  14 -18 2159.68 176.322  11
  -1  14  18 2106.01 171.147  19
  -1  14  18 2379.89 207.450  23
  -1  14  18 1967.05 189.565  14
   1  14 -18 2225.29 169.548  15
  -1  14  17 2348.12 212.083  14
   1 -14  17 2094.41 179.564  25
   1  14 -17 2619.37 191.100  15
  -1  14  17 2229.02 181.880  19
   1  14 -17 2141.95 187.831  11
  -1  14  17 2368.67 228.711  23
  -1  14  16 1447.01 189.244  14
   1  14 -16 1519.63 169.570  15
   1  14 -16 1246.61 161.852  11
   1 -14  16 1258.30 161.903  25
  -1  14  16 1251.57 196.587  23
  -1  14  16 1450.19 170.628  19
  -1  14  15 1739.52 182.778  19
   1 -14  15 1625.43 180.809  25
  -1  14  15 1502.67 209.735  23
   1  14 -15 1732.51 193.310  11
   1  14 -15 1836.55 190.554  15
  -1  14  15 2158.82 206.234  20
  -1  14  15 2022.50 217.728  14
  -1  14  15 1855.82 238.615  16
  -1  14  14 2871.07 204.691  26
  -1  14  14 2832.04 278.587  16
   1 -14  14 2351.30 205.922  25
   1  14 -14 2718.43 225.949  15
   1  14 -14 2420.87 217.592  11
  -1  14  14 2431.73 209.044  19
  -1  14  14 2616.43 226.756  20
  -1  14  14 2065.42 229.070  23
  -1  14  14 2468.15 233.839  14
   1  14 -13 15.7411 126.673  15
   1  14 -13 0.41080 131.239  11
  -1  14  13-6.80260 137.195  23
   1 -14  13-33.6971 113.436  25
  -1  14  13-54.5264 132.087  19
  -1  14  13 168.925 163.649  16
  -1  14  13 54.6614 137.021  20
  -1  14  13 102.433 114.070  26
  -1  14  13 84.0884 136.717  14
  -1  14  12 867.887 160.787  19
  -1  14  12 813.804 182.104  14
  -1  14  12 845.235 169.796  20
  -1  14  12 761.726 144.702  26
   1  14 -12 831.330 169.563  15
   1  14 -12 788.362 165.388  11
  -1  14  12 750.750 181.886  23
  -1  14  12 1440.20 231.404  16
   1  14 -11 3555.83 262.061  11
  -1  14  11 3806.85 257.584  19
   1  14 -11 3509.44 259.131  15
  -1  14  11 3336.10 262.745  20
  -1  14  11 3157.53 273.071  23
  -1  14  11 3928.38 314.728  16
  -1  14  11 3001.91 264.252  14
  -1  14  11 3497.31 240.908  26
   1  14 -10 939.900 169.978  11
  -1  14  10 573.091 161.535  23
   1  14 -10 675.438 151.427  15
  -1  14  10 842.983 161.467  26
  -1  14  10 703.614 200.662  16
  -1  14  10 391.314 160.810  20
  -1  14  10 532.684 155.515  14
  -1  14  10 816.462 166.494  19
   1  14  -9 507.646 148.871  11
  -1  14   9 445.091 150.042  26
  -1  14   9 260.438 139.308  14
  -1  14   9 436.616 138.053  19
  -1  14   9 210.151 137.664  23
  -1  14   9 188.459 154.291  20
   1  14  -9 498.908 159.646  15
  -1  14   8 9277.48 457.664  16
  -1  14   8 9194.06 388.982  26
   1  14  -8 7932.10 351.904  26
  -1  14   8 8076.43 396.617  20
  -1  14   8 7797.51 395.108  23
  -1  14   8 8849.42 381.090  19
   1  14  -8 8722.19 396.552  15
  -1  14   8 8280.62 394.660  14
   1  14  -8 8168.57 378.612  11
   1  14  -7 11584.5 438.472  11
   1  14  -7 11554.4 457.804  15
  -1  14   7 12506.8 449.687  19
  -1  14   7 11493.6 467.900  20
   1  14  -7 11148.1 422.444  26
   1  14  -6 1075.79 162.042  11
   1  14  -6 831.753 153.985  26
   1  14  -6 925.329 165.083  15
  -1  14   6 580.168 162.261  20
  -1  14   6 1064.53 165.997  19
  -1  14   6 776.398 159.498  26
   1  14  -5 394.915 141.216  26
  -1  14   5 320.250 158.723  20
  -1  14   5 476.097 142.241  19
  -1  14   5 259.745 133.393  26
   1  14  -5 509.434 124.874  19
   1  14  -5 485.293 132.494  11
   1  14  -5 352.791 141.084  15
   1  14  -4 2659.78 209.663  11
  -1  14   4 2970.20 238.287  26
  -1  14   4 2704.94 206.376  22
  -1  14   4 2122.60 229.720  20
   1  14  -4 2598.08 209.452  19
   1  14  -4 2532.07 218.705  15
   1  14  -4 2580.73 226.931  26
  -1  14   4 3149.85 241.013  19
   1  14  -3 1368.61 177.199  15
   1  14  -3 1149.50 172.322  26
  -1  14   3 1298.00 166.613  22
  -1  14   3 1056.27 166.078  26
   1  14  -3 1114.17 148.076  19
  -1  14   3 976.226 178.868  20
  -1  14   3 984.809 169.099  19
   1  14  -2 8271.24 363.906  15
  -1  14   2 7970.04 391.293  20
   1  14  -2 8486.30 349.353  19
  -1  14   2 8856.11 361.341  22
  -1  14   2 8741.00 376.590  19
   1  14  -2 7980.77 361.696  20
  -1  14   2 8364.09 371.142  26
   1  14  -2 8774.52 385.400  26
   1  14  -1 3060.21 246.736  26
  -1  14   1 2401.96 241.528  20
  -1  14   1 3079.41 229.073  22
   1  14  -1 2924.53 216.637  19
  -1  14   1 2799.58 228.284  26
   1  14  -1 2482.63 215.884  20
  -1  14   1 3229.99 241.481  19
  -1  14   0 3653.99 267.970  20
   1  14   0 4156.08 288.508  20
  -1  14   0 3441.82 247.265  26
   1  14   0 3452.09 230.805  19
  -1  14   0 3536.78 243.870  22
  -1  14   0 3408.36 249.569  19
   1  14   0 3090.81 244.914  26
  -1  14  -1 2524.58 216.786  26
   1  14   1 2857.40 217.713  19
  -1  14  -1 3020.19 236.118  19
  -1  14  -1 3192.68 235.286  22
   1  14   1 3174.05 251.944  26
  -1  14  -1 2806.80 250.300  20
   1  14   1 3616.08 281.279  20
   1  14   2 9350.15 418.679  20
   1  14   2 8833.01 359.760  19
   1  14   2 9009.13 390.385  26
  -1  14  -2 9049.66 392.439  20
  -1  14  -2 8893.35 383.635  19
  -1  14  -2 8480.37 367.388  26
   1  14   2 9120.43 417.053  23
  -1  14  -2 8558.51 368.523  22
   1  14   3 1504.51 205.189  23
   1  14   3 1490.45 197.194  26
  -1  14  -3 1112.73 152.659  15
  -1  14  -3 1304.44 206.320  20
   1  14   3 1396.72 174.810  19
  -1  14  -3 946.736 155.202  26
   1  14   3 1344.86 200.950  20
  -1  14  -3 1143.72 169.642  19
   1  14   4 2775.07 253.182  23
   1  14   4 3248.62 256.109  26
  -1  14  -4 2903.01 224.768  15
   1  14   4 3090.94 262.800  20
  -1  14  -4 2594.98 223.989  19
   1  14   4 2836.62 215.977  19
  -1  14  -4 2520.69 213.165  26
   1  14   5 277.859 137.338  26
   1  14   5 433.386 126.236  19
  -1  14  -5 333.689 125.023  15
   1  14   5 581.137 171.108  20
   1  14   5 472.331 163.578  23
  -1  14  -5 354.445 124.084  26
  -1  14  -5 440.417 131.422  11
   1  14   6 633.068 148.575  26
  -1  14  -6 421.054 119.572  26
   1  14   6 820.921 168.497  16
   1  14   6 823.001 182.025  23
   1  14   6 745.889 150.985  14
  -1  14  -6 677.751 134.095  11
  -1  14  -6 889.934 152.395  15
   1  14   6 1126.61 205.084  20
   1  14   6 987.011 148.774  19
  -1  14  -7 11623.0 432.931  11
   1  14   7 12230.5 425.578  19
   1  14   7 12497.3 500.430  16
   1  14   7 11657.0 497.474  23
  -1  14  -7 12473.0 452.814  15
   1  14   7 11547.6 459.429  14
   1  14   7 12228.0 485.746  20
   1  14   7 11792.8 438.879  26
  -1  14  -8 8621.59 380.206  11
   1  14   8 8504.93 426.803  23
   1  14   8 8505.93 419.603  20
  -1  14  -8 9102.99 390.679  15
   1  14   8 9146.52 365.772  19
   1  14   8 8588.01 367.153  26
   1  14   8 8289.37 398.336  14
   1  14   8 8841.46 428.214  16
   1  14   9 625.936 184.800  20
   1  14   9 367.452 140.348  14
   1  14   9 376.664 130.629  19
  -1  14  -9 395.219 131.893  15
   1  14   9 384.786 139.554  26
   1  14   9 399.556 155.757  16
   1  14   9 333.760 157.111  23
  -1  14  -9 405.333 133.941  11
   1  14  10 732.367 177.123  16
   1  14  10 580.068 171.333  23
  -1  14 -10 665.429 157.893  15
   1  14  10 597.026 143.085  26
  -1 -14  10 775.943 155.384  25
   1  14  10 1129.36 208.446  20
  -1  14 -10 636.877 150.694  11
   1  14  10 523.163 158.783  14
   1  14  10 772.740 143.311  19
  -1  14 -11 3430.92 256.322  11
   1  14  11 3282.39 230.540  19
   1  14  11 3164.18 225.866  26
   1  14  11 3353.48 267.782  20
   1  14  11 3527.02 292.103  16
  -1  14 -11 3221.41 248.991  15
   1  14  11 3465.61 271.689  14
  -1 -14  11 3602.24 259.110  25
   1  14  11 2837.00 268.323  23
   1  14  12 790.585 175.803  16
   1  14  12 699.877 185.513  23
   1  14  12 982.551 184.362  14
   1  14  12 439.389 155.692  20
   1  14  12 870.225 144.220  26
  -1  14 -12 689.604 151.371  15
  -1  14 -12 938.420 167.268  11
   1  14  12 861.022 149.278  19
  -1 -14  12 874.298 156.710  25
  -1  14 -13-36.8193 124.082  15
   1  14  13-538.327 184.858  20
   1  14  13-1.38960 143.675  14
  -1  14 -13-99.3562 131.147  11
  -1 -14  13 20.5675 123.558  25
   1  14  13 124.248 111.178  19
   1  14  13-58.3259 158.545  23
   1  14  13 35.5652 136.157  16
   1  14  14 2332.32 249.943  16
   1  14  14 2479.66 202.304  19
   1  14  14 1902.70 198.018  20
  -1  14 -14 2621.26 224.549  15
  -1  14 -14 2328.91 212.841  11
  -1 -14  14 2371.83 219.537  25
   1  14  14 2110.73 218.595  14
   1  14  14 2358.50 249.860  23
   1  14  15 1832.79 218.888  23
  -1  14 -15 1718.84 193.541  11
  -1 -14  15 1794.23 194.562  25
   1  14  15 1927.28 180.191  19
   1  14  15 1666.87 199.702  14
   1  14  15 1060.26 157.024  20
  -1  14 -15 1980.88 197.776  15
   1  14  15 1766.90 224.181  16
  -1  14 -16 1385.92 170.749  11
  -1  14 -16 1333.94 145.769  22
   1  14  16 1453.51 203.888  23
   1  14  16 1584.42 164.785  19
   1  14  16 1745.47 209.140  16
  -1 -14  16 1268.00 161.193  25
  -1  14 -16 1645.78 175.156  15
   1  14  16 1718.06 202.172  14
   1  14  16 1326.25 152.203  20
  -1  14 -17 2206.00 190.120  11
   1  14  17 2192.49 207.120  14
  -1 -14  17 2032.39 189.563  25
  -1  14 -17 2284.11 184.674  15
  -1  14 -17 2183.27 159.527  22
   1  14  17 2098.51 220.684  23
   1  14  17 2258.19 179.619  19
   1  14  17 2321.17 223.509  16
  -1  14 -18 2324.79 180.591  11
   1  14  18 2230.63 196.486  14
   1  14  18 2180.67 207.638  23
   1  14  18 2240.99 213.830  16
  -1 -14  18 2110.74 185.390  25
  -1  14 -18 2470.74 179.889  15
  -1 -14  19 1621.92 153.576  25
   1  14  19 1916.23 185.139  16
   1  14  19 1624.62 163.104  14
  -1  14 -19 1569.97 140.562  11
   1  14  19 1661.25 174.139  23
  -1  14 -20 1070.61 111.672  11
  -1 -14  20 1273.28 128.607  25
   1  14  20 1058.02 130.029  14
   1  14  20 904.349 134.511  23
   1  14  21 1694.51 130.699  14
  -1  14 -21 1557.78 105.730  11
   1  14  21 1364.89 134.200  23
  -1 -14  21 1326.61 114.249  25
   1  15 -20 352.486 67.6834  11
  -1  15  20 319.334 81.3273  14
   1 -15  20 299.144 71.3823  17
   1  15 -19 1610.65 113.802  15
  -1  15  19 1354.26 134.368  14
   1 -15  19 1425.30 113.410  25
   1  15 -19 1506.31 117.958  11
  -1  15  19 1461.74 141.190  23
   1  15 -18 1678.59 137.226  11
   1  15 -18 1651.77 129.628  15
   1  15 -18 1257.08 112.358  22
  -1  15  18 1362.57 149.994  23
  -1  15  18 1621.73 152.719  14
   1 -15  18 1378.95 124.824  25
   1  15 -17 880.192 114.578  15
  -1  15  17 1126.90 137.677  19
  -1  15  17 1022.60 149.898  23
   1 -15  17 997.713 120.815  25
  -1  15  17 811.823 136.058  14
   1  15 -17 821.796 123.588  11
  -1  15  16 682.827 151.881  23
  -1  15  16 630.294 125.757  19
  -1  15  16 646.593 138.637  14
   1 -15  16 658.070 114.566  25
   1  15 -16 685.608 125.252  11
   1  15 -16 851.707 130.122  15
   1 -15  15 267.356 102.151  25
  -1  15  15 224.494 115.397  19
  -1  15  15 221.124 119.570  14
  -1  15  15 65.1349 128.351  23
   1  15 -15 248.007 110.174  11
   1  15 -15 247.689 110.332  15
  -1  15  14 749.291 154.691  14
  -1  15  14 642.170 133.805  19
  -1  15  14 1315.18 192.668  20
  -1  15  14 831.175 160.969  23
   1  15 -14 844.669 140.060  15
  -1  15  14 1213.00 149.472  26
   1  15 -14 724.637 145.158  11
   1  15 -13 269.811 125.669  11
  -1  15  13 534.919 138.405  26
  -1  15  13 346.007 145.810  23
  -1  15  13 316.863 123.878  19
   1  15 -13 412.241 128.755  15
  -1  15  13 471.369 150.601  14
  -1  15  12 2566.60 201.390  26
  -1  15  12 2305.67 217.531  14
   1  15 -12 2028.96 195.645  11
   1  15 -12 2320.79 209.556  15
  -1  15  12 2079.04 219.437  23
  -1  15  12 2523.36 233.536  20
  -1  15  12 2258.50 203.677  19
   1  15 -11 736.436 156.988  11
   1  15 -11 938.416 165.258  15
  -1  15  11 549.717 156.390  23
  -1  15  11 651.169 154.413  14
  -1  15  11 818.555 157.139  19
  -1  15  11 755.570 174.820  20
  -1  15  11 618.016 139.664  26
   1  15 -10 2382.29 222.604  15
   1  15 -10 2240.97 212.666  11
  -1  15  10 2061.89 217.210  14
  -1  15  10 2627.84 243.777  20
  -1  15  10 2675.73 216.579  19
  -1  15  10 2208.30 211.423  26
  -1  15  10 2091.89 219.969  23
  -1  15   9 15.7761 131.853  23
  -1  15   9-29.0644 117.510  19
   1  15  -9 27.8054 117.131  11
  -1  15   9 385.941 155.857  26
   1  15  -9 144.993 128.784  15
  -1  15   9 194.496 125.236  14
  -1  15   9 127.672 160.298  20
  -1  15   8 1795.07 203.696  26
   1  15  -8 1739.18 183.740  26
  -1  15   8 1427.42 177.158  19
  -1  15   8 1443.03 186.211  14
   1  15  -8 1369.31 172.291  11
  -1  15   8 1538.67 212.105  20
   1  15  -8 1395.71 181.113  15
  -1  15   8 1456.35 186.777  23
   1  15  -7 1776.73 189.482  26
   1  15  -7 1506.39 174.732  11
   1  15  -7 1779.72 196.981  15
  -1  15   7 1902.29 211.963  26
  -1  15   7 1799.53 231.971  20
  -1  15   7 1819.48 192.648  19
  -1  15   6 389.876 158.997  26
   1  15  -6 260.819 122.808  11
   1  15  -6 192.292 135.428  15
   1  15  -6 163.608 122.884  26
  -1  15   6 222.351 123.604  19
  -1  15   6 208.886 161.147  20
   1  15  -5 2989.14 219.350  11
  -1  15   5 3026.68 238.354  19
   1  15  -5 3029.53 239.730  26
  -1  15   5 2793.46 265.146  20
   1  15  -5 3285.79 244.317  15
  -1  15   5 2938.34 242.579  26
   1  15  -4 7087.60 345.282  26
   1  15  -4 7328.22 345.744  15
  -1  15   4 7353.77 316.694  22
  -1  15   4 6834.34 373.414  20
  -1  15   4 7310.96 352.859  26
  -1  15   4 7144.27 342.518  19
   1  15  -4 6898.44 312.562  19
  -1  15   3 2972.98 239.395  19
  -1  15   3 3060.35 224.102  22
   1  15  -3 3030.87 251.775  26
   1  15  -3 2892.82 231.896  15
   1  15  -3 2869.95 211.210  19
  -1  15   3 2633.84 233.124  26
  -1  15   3 2364.90 247.523  20
   1  15  -2 1081.52 183.273  26
  -1  15   2 1164.65 197.565  20
  -1  15   2 1206.28 179.900  19
   1  15  -2 1209.01 163.523  15
  -1  15   2 1069.90 182.718  26
  -1  15   2 1422.24 179.829  22
   1  15  -2 718.483 153.754  20
   1  15  -2 1094.25 153.134  19
  -1  15   1 10809.5 443.848  20
   1  15  -1 10606.8 432.311  26
  -1  15   1 11262.3 431.658  19
  -1  15   1 10729.3 406.884  22
   1  15  -1 10750.3 391.920  19
   1  15  -1 9739.18 414.834  20
  -1  15   1 11085.0 430.753  26
  -1  15   0 30071.6 754.757  20
  -1  15   0 30084.8 725.580  26
   1  15   0 29179.8 744.972  20
  -1  15   0 30686.4 734.251  19
   1  15   0 28944.2 684.338  22
   1  15   0 28771.9 675.898  19
  -1  15   0 29704.9 700.772  22
   1  15   0 29481.9 740.436  26
   1  15   1 10284.5 388.509  19
   1  15   1 9793.46 424.471  20
  -1  15  -1 10387.0 416.698  19
  -1  15  -1 10400.6 414.518  26
  -1  15  -1 11264.0 413.975  22
  -1  15  -1 11624.1 451.091  20
   1  15   1 10558.1 431.162  26
   1  15   1 10288.6 387.658  22
  -1  15  -2 1139.89 172.324  22
  -1  15  -2 1420.98 190.005  26
   1  15   2 1312.70 167.608  19
  -1  15  -2 1722.59 216.619  20
  -1  15  -2 1105.25 168.851  19
   1  15   2 1508.55 204.636  26
  -1  15  -3 2837.92 230.290  22
   1  15   3 2841.15 265.010  23
   1  15   3 2998.91 220.833  19
   1  15   3 2580.54 234.016  26
  -1  15  -3 2732.10 224.082  26
   1  15   3 2358.21 244.067  20
  -1  15  -3 3107.90 241.663  19
  -1  15  -4 6875.35 339.477  19
   1  15   4 7173.01 323.982  19
  -1  15  -4 6523.55 320.508  26
   1  15   4 6934.08 342.455  26
   1  15   4 8028.41 395.301  23
  -1  15  -4 7421.05 333.376  15
  -1  15  -4 6680.15 333.607  22
   1  15   4 7497.32 382.218  20
  -1  15  -5 3001.15 222.441  11
   1  15   5 2805.77 231.285  26
  -1  15  -5 3147.62 235.417  15
  -1  15  -5 2784.88 233.583  22
   1  15   5 3351.21 275.738  23
  -1  15  -5 3123.56 226.512  26
   1  15   5 3122.11 227.312  19
   1  15   5 3096.66 264.358  20
  -1  15  -5 2916.44 236.824  19
   1  15   6 383.705 145.756  20
  -1  15  -6 376.662 122.764  11
  -1  15  -6 258.326 121.974  15
  -1  15  -6 230.160 124.834  19
   1  15   6 429.601 166.510  23
  -1  15  -6 150.081 109.030  26
   1  15   6 129.588 135.434  26
   1  15   6 251.519 120.221  19
   1  15   7 1822.67 197.531  14
   1  15   7 1799.92 218.507  20
   1  15   7 2128.17 231.618  16
   1  15   7 1694.93 217.171  23
   1  15   7 1776.76 181.939  19
  -1  15  -7 1670.66 178.515  11
   1  15   7 1619.37 190.572  26
  -1  15  -7 1715.71 193.289  19
  -1  15  -7 1754.28 194.712  15
   1  15   8 1429.92 177.116  26
   1  15   8 1380.82 164.260  19
   1  15   8 970.540 178.327  20
   1  15   8 1759.76 195.618  14
   1  15   8 1832.37 215.896  16
   1  15   8 1566.34 218.372  23
  -1  15  -8 1701.40 190.274  15
  -1  15  -8 1511.97 174.328  11
   1  15   9 191.152 121.981  26
   1  15   9 114.860 144.093  23
   1  15   9 202.974 118.482  19
   1  15   9 413.068 163.798  16
  -1  15  -9 187.389 116.912  15
   1  15   9 56.6423 125.045  14
   1  15   9-259.213 194.905  20
  -1  15  -9 167.139 118.583  11
  -1  15 -10 2405.80 214.644  15
   1  15  10 2244.52 192.637  19
   1  15  10 2352.77 244.173  23
   1  15  10 1725.04 188.712  20
  -1  15 -10 2315.64 205.441  11
   1  15  10 2308.90 195.690  26
   1  15  10 2334.90 246.158  16
   1  15  10 1844.08 205.316  14
  -1  15 -11 863.018 154.280  15
   1  15  11 756.014 171.530  23
   1  15  11 677.295 132.632  19
   1  15  11 880.260 144.790  26
   1  15  11 448.392 162.474  20
   1  15  11 670.677 154.493  14
  -1  15 -11 794.238 152.072  11
   1  15  11 834.869 178.711  16
   1  15  12 2573.16 248.469  16
   1  15  12 2246.12 219.315  14
   1  15  12 2463.00 248.190  23
  -1  15 -12 2479.04 211.782  15
   1  15  12 2174.00 216.187  20
   1  15  12 2807.44 198.046  26
  -1  15 -12 2590.53 219.325  11
   1  15  12 2480.14 196.566  19
  -1 -15  12 2263.61 195.774  25
  -1  15 -13 250.383 116.796  11
  -1  15 -13 508.632 132.205  15
   1  15  13 280.955 109.331  19
   1  15  13 212.803 131.737  14
  -1  15 -13 176.602 119.356  22
   1  15  13 325.475 149.521  16
   1  15  13 258.040 150.053  23
   1  15  13 62.1302 137.797  20
  -1 -15  13 222.879 120.296  25
  -1  15 -14 850.834 149.779  11
  -1  15 -14 551.334 121.592  22
   1  15  14 578.208 142.772  20
   1  15  14 1083.21 191.010  16
   1  15  14 746.611 155.529  14
   1  15  14 608.600 148.234  23
   1  15  14 680.258 132.864  19
  -1 -15  14 692.864 137.286  25
  -1  15 -14 908.855 152.967  15
  -1  15 -15 337.429 117.759  11
  -1 -15  15 132.411 104.927  25
  -1  15 -15 448.340 122.557  15
   1  15  15 211.370 114.549  20
   1  15  15 217.627 118.353  14
   1  15  15 300.741 109.036  19
  -1  15 -15 209.256 104.873  22
   1  15  15 685.747 176.657  16
   1  15  15 269.263 135.607  23
  -1  15 -16 809.168 129.553  11
  -1 -15  16 875.057 129.536  25
  -1  15 -16 711.341 122.345  15
   1  15  16 487.935 139.560  23
   1  15  16 650.018 114.946  19
  -1  15 -16 928.423 118.984  22
   1  15  16 799.118 171.806  16
   1  15  16 1052.90 146.605  20
   1  15  16 572.740 137.844  14
   1  15  17 971.159 140.927  14
  -1  15 -17 776.810 113.478  15
  -1 -15  17 995.633 130.895  25
  -1  15 -17 1010.24 133.660  11
   1  15  17 845.985 146.134  23
  -1  15 -17 815.871 99.2796  22
   1  15  18 1638.55 151.143  14
   1  15  18 1422.55 164.156  23
  -1 -15  18 1574.93 138.911  25
  -1  15 -18 1725.23 142.182  11
  -1 -15  19 1450.95 122.030  25
   1  15  19 1601.66 147.387  23
  -1  15 -19 1537.70 120.519  11
   1  15  19 1433.41 135.135  14
   1  15  20 389.866 81.3354  14
   1  15  20 231.386 80.2245  23
  -1  15 -20 312.902 65.4843  11
   1  16 -18 955.713 93.1070  11
   1  16 -18 738.301 81.5366  15
  -1  16  18 925.163 108.005  14
   1  16 -17 191.787 78.2115  11
   1  16 -17 232.657 70.9555  22
   1  16 -17 327.160 78.4652  15
  -1  16  17 311.588 95.3734  14
  -1  16  17 261.993 90.9211  23
  -1  16  16 2644.54 188.089  23
   1  16 -16 3087.97 179.487  11
   1  16 -16 2842.66 168.246  15
   1  16 -16 2331.80 149.647  22
  -1  16  16 2929.23 174.137  19
  -1  16  16 2878.77 189.166  14
   1  16 -15 1890.65 155.286  15
  -1  16  15 1835.43 158.407  19
   1  16 -15 1370.77 135.478  22
   1  16 -15 1617.41 150.006  11
  -1  16  15 1651.17 160.968  14
  -1  16  15 1602.88 162.565  23
   1  16 -14 2275.24 179.960  11
  -1  16  14 2132.20 185.753  14
  -1  16  14 1908.86 187.375  23
  -1  16  14 2021.90 168.372  19
   1  16 -14 2365.88 180.625  15
  -1  16  13 2874.15 188.800  26
   1  16 -13 2458.34 188.392  15
  -1  16  13 2471.26 189.762  19
   1  16 -13 2540.66 196.292  11
  -1  16  13 2259.27 196.295  14
  -1  16  13 2359.31 208.770  23
   1  16 -12 1285.92 157.753  11
  -1  16  12 1282.30 168.934  23
  -1  16  12 1134.73 163.267  14
  -1  16  12 1506.14 161.833  26
   1  16 -12 1259.06 163.228  15
  -1  16  12 1384.29 159.598  19
  -1  16  12 1921.78 214.143  20
  -1  16  11 3387.68 227.255  19
  -1  16  11 3028.29 234.754  23
   1  16 -11 3175.64 222.585  11
   1  16 -11 3221.69 229.630  15
  -1  16  11 3544.24 246.429  14
  -1  16  11 3303.87 224.770  26
   1  16 -10 2234.41 194.597  11
  -1  16  10 2515.05 213.602  14
  -1  16  10 2432.19 218.611  23
  -1  16  10 2358.19 200.631  26
  -1  16  10 2678.56 243.447  20
  -1  16  10 2856.57 211.409  19
   1  16 -10 2381.76 205.152  15
   1  16  -9 1336.03 165.104  11
  -1  16   9 1328.09 163.440  19
  -1  16   9 1820.59 191.547  26
   1  16  -9 1468.78 176.455  15
  -1  16   9 1633.99 219.945  20
  -1  16   8 246.685 144.814  26
   1  16  -8-104.988 125.648  26
   1  16  -8-3.77516 100.973  11
   1  16  -8 119.229 118.243  15
  -1  16   8 243.437 166.057  20
  -1  16   8 49.9071 112.076  19
  -1  16   7 4217.26 268.103  26
  -1  16   7 4182.19 297.415  20
   1  16  -7 3615.33 234.167  26
  -1  16   7 4172.76 260.481  19
   1  16  -7 3812.97 253.468  15
   1  16  -7 3420.30 230.271  11
   1  16  -6 5111.91 287.834  15
  -1  16   6 5370.67 302.077  26
  -1  16   6 5452.32 333.371  20
   1  16  -6 4996.61 268.480  11
   1  16  -6 4951.97 283.084  26
  -1  16   6 5310.42 291.521  19
   1  16  -5 6232.67 317.885  15
  -1  16   5 6960.69 339.776  26
   1  16  -5 6118.60 313.246  26
  -1  16   5 6318.36 354.215  20
  -1  16   5 6141.32 314.013  19
  -1  16   4 9108.11 382.052  26
   1  16  -4 8877.17 380.141  26
   1  16  -4 8372.68 358.463  15
  -1  16   4 8436.15 409.394  20
  -1  16   4 9376.00 382.021  19
   1  16  -3 3217.76 217.523  19
  -1  16   3 3568.11 261.216  26
   1  16  -3 3494.91 232.102  15
  -1  16   3 3403.28 224.267  22
  -1  16   3 3917.73 288.743  20
   1  16  -3 3489.11 258.450  26
  -1  16   3 3449.19 244.559  19
   1  16  -2 3585.49 226.966  19
  -1  16   2 3942.31 299.979  20
   1  16  -2 3499.39 241.642  22
   1  16  -2 3989.53 272.654  26
  -1  16   2 3877.22 259.831  19
  -1  16   2 3673.29 238.481  22
  -1  16   2 4104.80 270.312  26
   1  16  -1 1705.24 201.106  26
  -1  16   1 1782.44 209.546  26
   1  16  -1 1882.02 192.728  22
  -1  16   1 1686.10 180.954  22
  -1  16   1 1973.69 239.088  20
   1  16  -1 1587.85 185.359  20
  -1  16   1 1831.43 194.977  19
   1  16  -1 1892.17 179.904  19
  -1  16   0 10866.8 415.815  19
   1  16   0 10573.7 419.255  26
  -1  16   0 11785.5 414.945  22
  -1  16   0 11984.0 453.670  20
  -1  16   0 10965.8 419.958  26
   1  16   0 10744.6 379.885  19
   1  16   0 10154.5 383.951  22
   1  16   0 10568.4 421.341  20
  -1  16  -1 1658.43 191.464  26
   1  16   1 1923.30 179.703  22
   1  16   1 1505.39 191.652  26
   1  16   1 1180.04 174.371  20
  -1  16  -1 1930.36 190.575  22
   1  16   1 1725.63 175.655  19
  -1  16  -1 2078.24 207.086  19
  -1  16  -1 2182.19 241.276  20
   1  16   2 3553.30 258.859  26
  -1  16  -2 3448.94 247.184  22
  -1  16  -2 3563.36 252.515  19
   1  16   2 3490.57 222.963  19
   1  16   2 3390.25 260.378  20
  -1  16  -2 3629.56 252.675  26
   1  16   3 3375.93 249.258  26
   1  16   3 3304.31 223.444  19
  -1  16  -3 3523.28 246.972  19
  -1  16  -3 3441.13 243.274  22
   1  16   3 3167.62 256.925  20
  -1  16  -3 3698.77 249.341  26
  -1  16  -4 8947.38 348.273  15
   1  16   4 8666.18 379.077  26
  -1  16  -4 8516.86 373.327  22
   1  16   4 8404.60 397.113  20
   1  16   4 8574.48 343.200  19
  -1  16  -4 8896.98 363.458  26
  -1  16  -4 8546.81 370.253  19
   1  16   5 6966.11 359.721  23
  -1  16  -5 6452.07 307.984  26
  -1  16  -5 6543.94 304.837  15
   1  16   5 6362.44 323.978  26
   1  16   5 6312.08 294.921  19
   1  16   5 5471.05 326.069  20
  -1  16  -5 6157.42 312.401  19
  -1  16  -5 6236.23 320.846  22
   1  16   6 5243.73 268.001  19
   1  16   6 5448.62 325.452  23
  -1  16  -6 5025.22 265.649  11
  -1  16  -6 5351.69 271.608  26
  -1  16  -6 4980.17 287.957  19
   1  16   6 5422.62 298.634  26
  -1  16  -6 4998.14 281.641  22
   1  16   6 3991.50 288.902  20
  -1  16  -6 5316.44 279.630  15
  -1  16  -7 4096.62 248.066  11
   1  16   7 4120.60 290.036  23
  -1  16  -7 3601.26 250.497  22
   1  16   7 3727.25 228.855  19
  -1  16  -7 4074.97 251.357  15
   1  16   7 3767.23 279.526  20
   1  16   7 3686.55 244.659  26
  -1  16  -7 3623.97 246.099  19
   1  16   8 56.8004 133.562  23
  -1  16  -8 8.60590 108.871  11
   1  16   8 22.7362 116.201  26
  -1  16  -8 58.8198 104.740  15
   1  16   8-487.641 200.310  20
   1  16   8 31.3293 109.471  14
  -1  16  -8-122.932 111.124  19
  -1  16  -8-78.0917 140.036  22
   1  16   8-6.86400 97.3724  19
  -1  16  -9 1414.36 168.839  19
   1  16   9 1519.48 180.753  14
   1  16   9 1241.30 148.056  19
   1  16   9 1520.82 198.394  23
  -1  16  -9 1422.61 167.236  15
  -1  16  -9 1487.17 178.126  22
  -1  16  -9 1194.34 154.092  11
   1  16   9 1042.57 178.639  20
   1  16   9 1438.42 171.733  26
   1  16  10 2773.48 202.182  26
  -1  16 -10 2834.33 214.627  15
  -1  16 -10 2945.72 214.134  19
   1  16  10 2907.97 249.074  23
  -1  16 -10 2726.80 208.638  11
   1  16  10 2600.46 226.874  20
   1  16  10 2796.10 222.452  14
  -1  16 -10 2164.87 199.352  22
   1  16  10 2573.95 192.260  19
   1  16  11 3461.89 214.261  26
   1  16  11 3313.67 243.723  14
   1  16  11 3309.92 255.752  23
  -1  16 -11 3217.35 217.438  19
  -1  16 -11 3475.77 236.398  15
  -1  16 -11 3214.29 221.210  11
   1  16  11 3101.32 205.273  19
  -1  16 -11 2682.47 204.011  22
   1  16  11 2665.19 224.084  20
   1  16  12 1544.60 179.575  14
  -1  16 -12 1651.34 172.570  11
   1  16  12 1498.66 196.230  23
  -1  16 -12 1626.46 170.903  15
   1  16  12 1315.28 148.918  19
  -1  16 -12 1111.56 149.638  22
   1  16  12 1302.16 179.695  20
  -1  16 -12 1112.88 144.838  19
   1  16  12 1359.77 138.727  26
   1  16  13 2429.18 173.306  19
  -1  16 -13 1973.06 168.024  22
   1  16  13 2304.12 196.983  20
  -1  16 -13 2054.71 169.843  19
   1  16  13 2254.23 216.486  23
  -1  16 -13 2547.50 193.981  11
   1  16  13 2366.88 198.423  14
  -1  16 -13 2480.28 193.163  15
  -1  16 -14 2024.88 169.545  15
  -1  16 -14 2063.56 172.399  11
   1  16  14 2274.85 180.767  20
   1  16  14 1766.98 188.192  23
   1  16  14 2144.32 162.513  19
  -1  16 -14 1840.17 152.917  19
  -1  16 -14 1850.91 157.459  22
   1  16  14 2089.14 186.553  14
  -1  16 -15 1431.30 132.634  22
  -1  16 -15 1431.77 127.889  19
  -1  16 -15 1665.60 149.027  15
  -1 -16  15 1432.21 132.840  25
   1  16  15 1584.30 139.091  19
   1  16  15 1726.35 166.844  14
   1  16  15 1422.48 171.827  23
  -1  16 -15 1646.05 152.403  11
   1  16  16 3168.17 172.550  20
   1  16  16 3011.97 207.233  23
  -1 -16  16 2327.55 149.538  25
  -1  16 -16 2686.30 171.447  11
  -1  16 -16 2447.24 144.101  22
   1  16  16 2865.19 185.333  14
  -1  16 -16 2655.46 164.768  15
  -1  16 -16 2267.40 138.281  19
  -1  16 -17 234.274 82.6306  11
  -1 -16  17 153.997 69.8395  25
   1  16  17 199.294 100.431  23
   1  16  17 248.478 91.3922  14
  -1  16 -17 228.242 67.8511  22
  -1  16 -18 983.838 94.6776  11
   1  16  18 990.111 108.675  14
   1  16  18 938.680 114.045  23
   1  17 -16 96.2768 58.5051  15
   1  17 -16-36.8093 57.8390  22
   1  17 -16-49.2817 62.6692  11
  -1  17  15 1579.73 126.125  19
   1  17 -15 1643.78 125.277  11
   1  17 -15 1409.33 118.762  15
  -1  17  15 1597.19 131.314  14
  -1  17  15 1419.91 128.350  23
   1  17 -15 1170.18 105.885  22
  -1  17  14 363.321 95.4335  19
  -1  17  14 423.891 98.4354  23
   1  17 -14 310.137 86.8379  15
  -1  17  14 387.583 99.8879  14
   1  17 -14 234.092 81.8275  11
   1  17 -14 260.935 86.7955  22
   1  17 -13 914.450 118.867  22
  -1  17  13 1189.32 126.563  19
   1  17 -13 1341.63 134.041  15
  -1  17  13 1159.19 132.148  14
   1  17 -13 1207.67 126.207  11
  -1  17  13 1156.97 132.874  23
   1  17 -12 233.942 105.360  15
   1  17 -12 163.121 96.6570  11
  -1  17  12 510.702 117.996  26
  -1  17  12 84.7337 92.2688  19
  -1  17  12 116.206 92.9212  14
   1  17 -12 115.847 100.205  22
   1  17 -11 4201.65 226.219  15
   1  17 -11 3383.80 207.725  11
   1  17 -11 3192.85 208.613  22
  -1  17  11 3916.71 215.586  26
  -1  17  11 3803.79 211.204  19
  -1  17  11 3531.37 211.398  14
   1  17 -10 1645.71 174.016  22
   1  17 -10 1588.77 161.878  15
   1  17 -10 1436.79 155.170  11
  -1  17  10 1505.29 163.787  26
  -1  17  10 1453.14 153.496  19
   1  17  -9 5482.38 269.563  15
   1  17  -9 5686.39 262.305  11
  -1  17   9 5595.48 271.936  26
  -1  17   9 5459.75 266.492  19
   1  17  -9 4767.94 268.672  22
   1  17  -8 1711.40 151.210  26
   1  17  -8 1380.65 152.021  11
  -1  17   8 1502.38 177.509  26
   1  17  -8 1410.27 175.748  22
  -1  17   8 1691.45 170.150  19
   1  17  -8 1788.69 177.595  15
   1  17  -7 828.848 128.437  11
  -1  17   7 713.372 130.985  19
  -1  17   7 1239.30 209.994  20
   1  17  -7 530.703 118.318  26
   1  17  -7 650.449 136.265  22
  -1  17   7 1278.94 172.986  26
   1  17  -7 853.211 137.881  15
  -1  17   6 1660.52 187.417  26
   1  17  -6 1042.17 143.545  15
  -1  17   6 1877.08 223.768  20
   1  17  -6 898.688 147.858  22
   1  17  -6 904.359 144.131  26
  -1  17   6 1120.58 152.138  19
   1  17  -5 3435.02 234.525  22
   1  17  -5 3308.76 226.056  26
  -1  17   5 3858.56 259.450  26
  -1  17   5 3783.79 240.702  19
   1  17  -5 3465.47 225.831  15
  -1  17   4 1184.26 174.733  26
  -1  17   4 1115.29 207.891  20
  -1  17   4 807.137 141.352  19
   1  17  -4 635.590 137.514  22
   1  17  -4 761.347 128.655  15
   1  17  -4 599.170 133.341  26
  -1  17   3 957.507 127.136  22
   1  17  -3 859.169 146.849  22
   1  17  -3 544.851 134.447  26
  -1  17   3 1017.15 168.119  26
   1  17  -3 916.991 135.907  15
  -1  17   3 862.859 145.884  19
  -1  17   2 159.183 126.926  26
   1  17  -2-109.415 143.949  26
   1  17  -2 102.734 116.394  22
  -1  17   2 60.7963 96.6556  22
  -1  17   2 18.4790 111.532  19
  -1  17   1 1046.08 152.333  22
   1  17  -1 1036.97 157.744  26
   1  17  -1 1255.18 153.937  22
  -1  17   1 1253.35 173.422  26
   1  17  -1 932.190 125.634  19
  -1  17   1 1162.77 156.427  19
   1  17  -1 1260.83 170.742  20
   1  17   0 1088.77 136.623  19
   1  17   0 591.178 148.792  26
   1  17   0 1159.80 166.686  20
   1  17   0 936.980 140.540  22
  -1  17   0 1134.43 154.478  19
  -1  17   0 896.578 143.228  22
  -1  17   0 1054.13 166.183  26
   1  17   1 1205.50 140.958  22
   1  17   1 1039.09 134.051  19
   1  17   1 1296.52 187.891  20
   1  17   1 937.639 160.618  26
  -1  17  -1 1136.49 158.498  19
  -1  17  -1 1089.01 156.484  22
  -1  17  -1 1396.60 171.751  26
   1  17   2 291.199 154.316  20
  -1  17  -2 113.105 110.929  22
  -1  17  -2 78.6649 116.595  26
   1  17   2-139.507 158.912  26
   1  17   2 156.941 95.9823  19
  -1  17  -2 182.413 127.869  19
   1  17   3 886.151 129.706  19
   1  17   3 723.498 156.199  26
  -1  17  -3 606.437 137.839  26
  -1  17  -3 722.991 143.149  19
  -1  17  -3 989.426 152.693  22
   1  17   3 766.592 167.006  20
  -1  17  -4 823.294 154.155  22
  -1  17  -4 595.024 135.804  26
   1  17   4 431.667 151.327  20
   1  17   4 693.761 154.800  26
  -1  17  -4 584.245 130.987  19
   1  17   4 697.645 129.717  19
   1  17   5 3610.05 259.458  20
  -1  17  -5 3839.49 218.487  15
  -1  17  -5 3592.16 218.497  26
   1  17   5 3827.20 220.427  19
  -1  17  -5 3887.15 241.466  19
  -1  17  -5 3958.66 245.872  22
   1  17   5 4024.66 253.494  26
  -1  17  -6 857.610 148.233  22
  -1  17  -6 1064.06 132.140  26
  -1  17  -6 1045.86 149.323  19
   1  17   6 1060.22 160.163  26
   1  17   6 959.496 129.467  19
  -1  17  -6 929.118 133.451  15
   1  17   6 974.627 173.594  20
  -1  17  -7 801.089 129.985  15
   1  17   7 821.409 142.725  26
  -1  17  -7 1091.94 157.644  22
  -1  17  -7 723.450 120.867  11
   1  17   7 911.040 133.485  19
   1  17   7 391.467 148.878  20
  -1  17  -7 665.920 124.368  19
   1  17   8 1711.97 176.032  26
   1  17   8 1305.74 141.908  19
  -1  17  -8 1566.90 158.735  15
  -1  17  -8 1499.43 153.160  11
  -1  17  -8 1401.75 169.350  22
   1  17   8 1565.80 194.343  20
  -1  17  -8 1390.07 152.828  19
  -1  17  -9 5010.99 247.711  11
[truncated: 3,306,444 more chars]
